# Supplementary material for: The EGFR-STYK1-FGF1 axis sustains functional drug tolerance to EGFR inhibitors in EGFR-mutant non-small cell lung cancer
Source: Cell Death Dis. 2022 Jul 15;13(7):611. doi: 10.1038/s41419-022-04994-4 (PMC9287553; doi:10.1038/s41419-022-04994-4)
Supplement: Supplementary file 2 — Supplemental Table 1: RNAi Screen [file 41419_2022_4994_MOESM2_ESM.xls]

## Sheet: HCC827
index	PlateID	GeneID	GeneSymbol	category	nor_HCC287_DMSO1	nor_HCC287_DMSO2	nor_HCC287_AFA1	nor_HCC287_AFA2	avDMSO	avAFA	sdDMSO	sdAFA	ratio AFA/DMSO	onlyS1	medianDMSO	abs dev1	mad*1.4826_1	Z*A/D
1	Dha_Kin_pool_1	6011	GRK1	S	1.10301	1.15304	0.418357	0.319702	1.12802	0.36903	0.0353761	0.0697591	0.327148	0.327148	0.586424	0.259276	0.0852914	-3.03989
2	Dha_Kin_pool_1	80271	ITPKC	S	1.00411	1.06652	0.573238	0.494603	1.03532	0.533921	0.0441278	0.0556039	0.515707	0.515707	0.586424	0.0707173	0.0852914	-0.829125
3	Dha_Kin_pool_1	2044	EPHA5	S	1.17204	1.34836	0.790055	0.737012	1.2602	0.763534	0.124677	0.0375069	0.605885	0.605885	0.586424	0.019461	0.0852914	0.228171
4	Dha_Kin_pool_1	91807	MLCK	S	0.865424	1.02698	0.576469	0.536633	0.946204	0.556551	0.11424	0.0281682	0.588194	0.588194	0.586424	0.00176974	0.0852914	0.0207494
5	Dha_Kin_pool_1	5681	PSKH1	S	0.997894	1.13789	0.675377	0.62559	1.06789	0.650484	0.0989904	0.0352053	0.609129	0.609129	0.586424	0.0227053	0.0852914	0.266208
6	Dha_Kin_pool_1	6795	AURKC	S	1.16262	1.23349	0.776152	0.752678	1.19806	0.764415	0.0501149	0.0165986	0.638046	0.638046	0.586424	0.0516215	0.0852914	0.605236
7	Dha_Kin_pool_1	5581	PRKCE	S	1.04015	1.09145	0.588305	0.553717	1.0658	0.571011	0.0362729	0.0244574	0.535758	0.535758	0.586424	0.0506662	0.0852914	-0.594036
8	Dha_Kin_pool_1	203	AK1	S	1.12152	1.12366	0.674421	0.471678	1.12259	0.57305	0.00151448	0.143361	0.510472	0.510472	0.586424	0.0759518	0.0852914	-0.890498
9	Dha_Kin_pool_1	140803	TRPM6	S	1.05478	1.1028	0.570923	0.473337	1.07879	0.52213	0.0339508	0.0690033	0.483995	0.483995	0.586424	0.102429	0.0852914	-1.20093
10	Dha_Kin_pool_1	1195	CLK1	S	0.910737	0.891266	0.715621	0.46577	0.901002	0.590695	0.0137685	0.176671	0.655598	0.655598	0.586424	0.0691744	0.0852914	0.811035
11	Dha_Kin_pool_1	6199	RPS6KB2	S	0.826594	0.973016	0.643122	0.53978	0.899805	0.591451	0.103536	0.0730738	0.65731	0.65731	0.586424	0.0708854	0.0852914	0.831097
12	Dha_Kin_pool_1	5218	PFTK1	S	0.888914	0.825246	0.859078	0.548749	0.85708	0.703913	0.0450199	0.219436	0.821292	0.821292	0.586424	0.234868	0.0852914	2.75371
13	Dha_Kin_pool_1	8382	NME5	S	0.768692	0.648632	0.61448	0.476218	0.708662	0.545349	0.0848949	0.0977662	0.769547	0.769547	0.586424	0.183123	0.0852914	2.14703
14	Dha_Kin_pool_1	6714	SRC	S	0.752601	0.668592	0.604734	0.472445	0.710596	0.538589	0.0594036	0.0935422	0.75794	0.75794	0.586424	0.171516	0.0852914	2.01094
15	Dha_Kin_pool_1	6787	NEK4	S	0.846107	0.941392	0.694193	0.525397	0.893749	0.609795	0.0673768	0.119357	0.682289	0.682289	0.586424	0.0958649	0.0852914	1.12397
16	Dha_Kin_pool_1	53944	CSNK1G1	S	0.751035	0.827941	0.287764	0.248691	0.789488	0.268228	0.0543803	0.027629	0.339749	0.339749	0.586424	0.246675	0.0852914	-2.89215
17	Dha_Kin_pool_1	83732	RIOK1	S	0.908901	0.871087	0.857004	0.554821	0.889994	0.705913	0.0267388	0.213676	0.793166	0.793166	0.586424	0.206742	0.0852914	2.42395
18	Dha_Kin_pool_1	207	AKT1	S	1.00211	0.895388	0.730023	0.33361	0.948747	0.531817	0.0754612	0.280306	0.560546	0.560546	0.586424	0.0258778	0.0852914	-0.303404
19	Dha_Kin_pool_1	54861	SNRK	S	1.02244	0.971933	0.638393	0.469802	0.997185	0.554097	0.0357113	0.119211	0.555662	0.555662	0.586424	0.0307623	0.0852914	-0.360673
20	Dha_Kin_pool_1	84446	KIAA1811	S	1.15319	1.15823	0.811121	0.647764	1.15571	0.729442	0.00355784	0.115511	0.631164	0.631164	0.586424	0.0447399	0.0852914	0.524553
21	Dha_Kin_pool_1	5164	PDK2	S	0.681363	0.594111	0.60063	0.431516	0.637737	0.516073	0.0616961	0.119581	0.809226	0.809226	0.586424	0.222802	0.0852914	2.61224
22	Dha_Kin_pool_1	85366	MYLK2	S	1.08364	1.13498	0.775444	0.556911	1.10931	0.666178	0.0363046	0.154527	0.600532	0.600532	0.586424	0.0141074	0.0852914	0.165403
23	Dha_Kin_pool_1	E	E	D	1.28043	1.15269	1.08997	1.06597	1.21656	1.07797	0.0903238	0.0169703			0.586424		0.0852914
24	Dha_Kin_pool_1	E	E	K	0.0598226	0.0579378	0.0576211	0.0370439	0.0588802	0.0473325	0.00133278	0.0145503			0.586424		0.0852914
25	Dha_Kin_pool_1	79858	NEK11	S	1.20162	1.20154	0.881184	0.65475	1.20158	0.767967	5.95485e-05	0.160113	0.639132	0.639132	0.586424	0.0527079	0.0852914	0.617974
26	Dha_Kin_pool_1	57551	KIAA1361	S	1.18906	1.15381	0.797489	0.723657	1.17144	0.760573	0.0249247	0.0522071	0.649265	0.649265	0.586424	0.0628414	0.0852914	0.736784
27	Dha_Kin_pool_1	150094	SNF1LK	S	1.08549	1.06106	0.782079	0.648401	1.07327	0.71524	0.0172774	0.0945246	0.666409	0.666409	0.586424	0.0799851	0.0852914	0.937785
28	Dha_Kin_pool_1	9113	LATS1	S	1.02996	1.12002	0.63647	0.518985	1.07499	0.577728	0.0636855	0.0830745	0.537426	0.537426	0.586424	0.0489985	0.0852914	-0.574483
29	Dha_Kin_pool_1	5214	PFKP	S	1.04098	1.00919	0.576746	0.420394	1.02508	0.49857	0.0224754	0.110557	0.48637	0.48637	0.586424	0.100054	0.0852914	-1.17308
30	Dha_Kin_pool_1	5592	PRKG1	S	1.02036	1.02554	0.636266	0.534482	1.02295	0.585374	0.00365693	0.0719721	0.572241	0.572241	0.586424	0.0141828	0.0852914	-0.166286
31	Dha_Kin_pool_1	55781	RIOK2	S	0.878335	0.99081	0.384856	0.233055	0.934572	0.308956	0.0795316	0.10734	0.330585	0.330585	0.586424	0.255839	0.0852914	-2.99959
32	Dha_Kin_pool_1	2475	FRAP1	S	0.872461	0.906482	0.415701	0.256886	0.889472	0.336293	0.0240565	0.112299	0.378082	0.378082	0.586424	0.208342	0.0852914	-2.44271
33	Dha_Kin_pool_1	5157	PDGFRL	S	1.11099	1.1195	0.642414	0.501015	1.11525	0.571714	0.00601967	0.0999843	0.512634	0.512634	0.586424	0.0737897	0.0852914	-0.865148
34	Dha_Kin_pool_1	122481	AK7	S	1.00909	1.11141	0.65835	0.398339	1.06025	0.528344	0.0723563	0.183855	0.49832	0.49832	0.586424	0.088104	0.0852914	-1.03298
35	Dha_Kin_pool_1	9262	STK17B	S	0.999615	0.980893	0.634187	0.422283	0.990254	0.528235	0.0132385	0.149839	0.533434	0.533434	0.586424	0.0529901	0.0852914	-0.621283
36	Dha_Kin_pool_1	8428	STK24	S	0.773125	0.740052	0.659193	0.49751	0.756588	0.578351	0.0233857	0.114327	0.76442	0.76442	0.586424	0.177996	0.0852914	2.08691
37	Dha_Kin_pool_1	1607	DGKB	S	0.910486	0.894101	0.785225	0.492336	0.902293	0.638781	0.0115859	0.207104	0.707952	0.707952	0.586424	0.121528	0.0852914	1.42486
38	Dha_Kin_pool_1	10494	STK25	S	0.871589	0.915402	0.683054	0.6257	0.893496	0.654377	0.0309804	0.0405555	0.732378	0.732378	0.586424	0.145954	0.0852914	1.71124
39	Dha_Kin_pool_1	8317	CDC7	S	0.810714	1.03739	0.679851	0.448345	0.924054	0.564098	0.160288	0.1637	0.61046	0.61046	0.586424	0.0240358	0.0852914	0.281808
40	Dha_Kin_pool_1	818	CAMK2G	S	0.675594	0.890484	0.796571	0.543624	0.783039	0.670097	0.15195	0.17886	0.855765	0.855765	0.586424	0.269341	0.0852914	3.15789
41	Dha_Kin_pool_1	54963	URKL1	S	0.451819	0.380324	0.3032	0.248101	0.416071	0.27565	0.0505544	0.0389613	0.662507	0.662507	0.586424	0.0760833	0.0852914	0.892039
42	Dha_Kin_pool_1	4293	MAP3K9	S	0.902327	0.786681	0.757299	0.598178	0.844504	0.677738	0.0817742	0.112516	0.802528	0.802528	0.586424	0.216104	0.0852914	2.53372
43	Dha_Kin_pool_1	10645	CAMKK2	S	1.00039	0.918862	0.731942	0.544786	0.959624	0.638364	0.0576456	0.132339	0.665223	0.665223	0.586424	0.078799	0.0852914	0.923879
44	Dha_Kin_pool_1	55450	CAMKIINALPHA	S	1.06209	1.02015	0.585619	0.57539	1.04112	0.580505	0.0296506	0.00723268	0.557578	0.557578	0.586424	0.0288466	0.0852914	-0.338212
45	Dha_Kin_pool_1	5585	PRKCL1	S	1.15841	1.04829	0.837285	0.554531	1.10335	0.695908	0.0778698	0.199937	0.630722	0.630722	0.586424	0.0442983	0.0852914	0.519375
46	Dha_Kin_pool_1	8767	RIPK2	S	0.976873	0.851071	0.596552	0.419883	0.913972	0.508218	0.0889559	0.124924	0.556054	0.556054	0.586424	0.0303701	0.0852914	-0.356074
47	Dha_Kin_pool_1	E	E	D	1.19111	1.02562	1.05742	1.03671	1.10836	1.04706	0.117017	0.0146455			0.586424		0.0852914
48	Dha_Kin_pool_1	E	E	D	1.14624	1.05789	1.04646	0.972713	1.10207	1.00959	0.0624685	0.052149			0.586424		0.0852914
49	Dha_Kin_pool_1	2872	MKNK2	S	1.10918	1.10632	0.530426	0.493685	1.10775	0.512056	0.00201874	0.0259797	0.462248	0.462248	0.586424	0.124176	0.0852914	-1.4559
50	Dha_Kin_pool_1	51086	TNNI3K	S	1.11485	1.00694	0.547894	0.450445	1.0609	0.499169	0.0763085	0.0689072	0.470517	0.470517	0.586424	0.115907	0.0852914	-1.35895
51	Dha_Kin_pool_1	65061	ALS2CR7	S	1.17132	1.07261	0.684749	0.542322	1.12196	0.613535	0.0697933	0.100711	0.54684	0.54684	0.586424	0.0395841	0.0852914	-0.464104
52	Dha_Kin_pool_1	3055	HCK	S	0.999432	0.987942	0.698228	0.401618	0.993687	0.549923	0.00812461	0.209735	0.553417	0.553417	0.586424	0.0330071	0.0852914	-0.386992
53	Dha_Kin_pool_1	55589	BMP2K	S	1.03781	1.0077	0.641088	0.285313	1.02276	0.4632	0.0212946	0.251571	0.452894	0.452894	0.586424	0.13353	0.0852914	-1.56557
54	Dha_Kin_pool_1	5257	PHKB	S	0.958122	1.02355	0.695569	0.387698	0.990837	0.541634	0.0462656	0.217698	0.546643	0.546643	0.586424	0.0397816	0.0852914	-0.466419
55	Dha_Kin_pool_1	7204	TRIO	S	1.0921	1.1407	0.646291	0.593735	1.1164	0.620013	0.0343651	0.0371632	0.555367	0.555367	0.586424	0.0310566	0.0852914	-0.364124
56	Dha_Kin_pool_1	55500	ETNK1	S	1.12316	1.16357	0.711006	0.594914	1.14337	0.65296	0.0285699	0.0820889	0.571086	0.571086	0.586424	0.0153383	0.0852914	-0.179834
57	Dha_Kin_pool_1	225689	ERK8	S	0.978149	1.01894	0.752506	0.64598	0.998545	0.699243	0.0288451	0.0753249	0.700262	0.700262	0.586424	0.113837	0.0852914	1.33469
58	Dha_Kin_pool_1	83440	ADP-GK	S	1.00057	1.18207	0.699891	0.613663	1.09132	0.656777	0.128342	0.0609728	0.601819	0.601819	0.586424	0.0153949	0.0852914	0.180498
59	Dha_Kin_pool_1	5294	PIK3CG	S	1.14148	1.33999	0.895982	0.793648	1.24073	0.844815	0.140367	0.0723611	0.6809	0.6809	0.586424	0.0944758	0.0852914	1.10768
60	Dha_Kin_pool_1	2261	FGFR3	S	0.815952	0.993063	0.669657	0.447664	0.904508	0.55866	0.125236	0.156973	0.61764	0.61764	0.586424	0.031216	0.0852914	0.365992
61	Dha_Kin_pool_1	51135	IRAK4	S	0.936322	0.878801	0.594656	0.421199	0.907562	0.507927	0.0406731	0.122652	0.559661	0.559661	0.586424	0.0267627	0.0852914	-0.31378
62	Dha_Kin_pool_1	5129	PCTK3	S	1.14104	1.04024	0.619974	0.571335	1.09064	0.595655	0.0712814	0.0343928	0.546151	0.546151	0.586424	0.0402727	0.0852914	-0.472177
63	Dha_Kin_pool_1	10110	SGK2	S	0.884508	0.883927	0.615033	0.546204	0.884218	0.580618	0.000410709	0.0486699	0.656646	0.656646	0.586424	0.0702222	0.0852914	0.823321
64	Dha_Kin_pool_1	8798	DYRK4	S	0.843222	0.809686	0.748166	0.708215	0.826454	0.72819	0.0237136	0.0282495	0.881102	0.881102	0.586424	0.294678	0.0852914	3.45495
65	Dha_Kin_pool_1	55229	PANK4	S	0.704482	0.727373	0.559823	0.472946	0.715928	0.516385	0.0161865	0.0614307	0.72128	0.72128	0.586424	0.134856	0.0852914	1.58112
66	Dha_Kin_pool_1	5568	PRKACG	S	0.696418	0.564442	0.560624	0.419478	0.63043	0.490051	0.0933216	0.0998057	0.777328	0.777328	0.586424	0.190904	0.0852914	2.23825
67	Dha_Kin_pool_1	2321	FLT1	S	0.953403	0.678327	0.575588	0.481663	0.815865	0.528625	0.194508	0.0664151	0.647932	0.647932	0.586424	0.0615083	0.0852914	0.721154
68	Dha_Kin_pool_1	10746	MAP3K2	S	1.11592	0.815707	0.681963	0.483545	0.965816	0.582754	0.212286	0.140303	0.60338	0.60338	0.586424	0.0169556	0.0852914	0.198796
69	Dha_Kin_pool_1	26524	LATS2	S	0.88202	0.663157	0.724505	0.584049	0.772588	0.654277	0.15476	0.0993179	0.846864	0.846864	0.586424	0.26044	0.0852914	3.05353
70	Dha_Kin_pool_1	7272	TTK	S	1.18479	0.969108	0.647886	0.526315	1.07695	0.5871	0.15251	0.0859638	0.545152	0.545152	0.586424	0.0412725	0.0852914	-0.4839
71	Dha_Kin_pool_1	E	E	D	1.13165	1.03447	0.997124	0.877794	1.08306	0.937459	0.0687196	0.0843792			0.586424		0.0852914
72	Dha_Kin_pool_1	E	E	D	1.14134	0.979435	1.08479	0.854744	1.06039	0.969768	0.114484	0.16267			0.586424		0.0852914
73	Dha_Kin_pool_1	6850	SYK	S	0.863644	0.841858	0.321033	0.169771	0.852751	0.245402	0.0154052	0.106959	0.287777	0.287777	0.586424	0.298647	0.0852914	-3.50149
74	Dha_Kin_pool_1	2046	EPHA8	S	1.32384	1.16873	0.765793	0.52118	1.24628	0.643486	0.109681	0.172967	0.516324	0.516324	0.586424	0.0700998	0.0852914	-0.821886
75	Dha_Kin_pool_1	1760	DMPK	S	0.866196	0.878105	0.557444	0.387366	0.872151	0.472405	0.00842075	0.120263	0.541655	0.541655	0.586424	0.0447691	0.0852914	-0.524896
76	Dha_Kin_pool_1	140469	MYO3B	S	1.17612	1.16131	0.606652	0.535722	1.16871	0.571187	0.0104754	0.0501552	0.488731	0.488731	0.586424	0.0976928	0.0852914	-1.1454
77	Dha_Kin_pool_1	65268	PRKWNK2	S	0.896653	0.945982	0.236146	0.216363	0.921317	0.226255	0.0348809	0.0139887	0.245577	0.245577	0.586424	0.340847	0.0852914	-3.99626
78	Dha_Kin_pool_1	5747	PTK2	S	0.991997	1.0124	0.652026	0.465839	1.0022	0.558932	0.0144267	0.131655	0.557707	0.557707	0.586424	0.0287176	0.0852914	-0.336699
79	Dha_Kin_pool_1	2241	FER	S	1.16515	1.04347	0.686507	0.518239	1.10431	0.602373	0.0860438	0.118983	0.545476	0.545476	0.586424	0.0409484	0.0852914	-0.480099
80	Dha_Kin_pool_1	816	CAMK2B	S	0.910658	0.893952	0.491618	0.408998	0.902305	0.450308	0.0118131	0.0584207	0.499064	0.499064	0.586424	0.0873598	0.0852914	-1.02425
81	Dha_Kin_pool_1	1608	DGKG	S	1.19553	1.08395	0.685023	0.522356	1.13974	0.60369	0.0789012	0.115023	0.529674	0.529674	0.586424	0.0567502	0.0852914	-0.665368
82	Dha_Kin_pool_1	23031	MAST3	S	0.955404	1.13213	0.549448	0.539594	1.04377	0.544521	0.124967	0.00696781	0.521688	0.521688	0.586424	0.0647366	0.0852914	-0.759004
83	Dha_Kin_pool_1	10295	BCKDK	S	0.987124	1.29113	0.750165	0.548079	1.13913	0.649122	0.214963	0.142897	0.569842	0.569842	0.586424	0.0165821	0.0852914	-0.194417
84	Dha_Kin_pool_1	3706	ITPKA	S	1.00085	1.1772	0.679862	0.521615	1.08902	0.600739	0.124695	0.111897	0.551631	0.551631	0.586424	0.0347932	0.0852914	-0.407934
85	Dha_Kin_pool_1	10783	NEK6	S	1.12486	1.17113	0.524155	0.463605	1.14799	0.49388	0.0327164	0.0428153	0.430212	0.430212	0.586424	0.156212	0.0852914	-1.8315
86	Dha_Kin_pool_1	640	BLK	S	1.05466	1.10743	0.665516	0.501761	1.08104	0.583639	0.0373107	0.115792	0.539884	0.539884	0.586424	0.0465404	0.0852914	-0.545663
87	Dha_Kin_pool_1	139189	DGKK	S	1.00375	0.985162	0.562217	0.426824	0.994454	0.494521	0.0131409	0.0957372	0.497278	0.497278	0.586424	0.0891456	0.0852914	-1.04519
88	Dha_Kin_pool_1	4355	MPP2	S	0.769091	0.883426	0.601458	0.372781	0.826259	0.487119	0.0808465	0.161699	0.589548	0.589548	0.586424	0.00312436	0.0852914	0.0366315
89	Dha_Kin_pool_1	94	ACVRL1	S	0.879588	0.951803	0.86704	0.734926	0.915696	0.800983	0.0510636	0.093419	0.874726	0.874726	0.586424	0.288302	0.0852914	3.38019
90	Dha_Kin_pool_1	4067	LYN	S	0.99915	1.10925	0.850685	0.655642	1.0542	0.753164	0.0778501	0.137917	0.714442	0.714442	0.586424	0.128018	0.0852914	1.50095
91	Dha_Kin_pool_1	5596	MAPK4	S	1.03018	0.820341	0.78833	0.601861	0.925259	0.695095	0.148376	0.131853	0.751244	0.751244	0.586424	0.16482	0.0852914	1.93244
92	Dha_Kin_pool_1	84930	MASTL	S	1.12029	0.762445	0.748861	0.559435	0.941365	0.654148	0.253031	0.133945	0.694893	0.694893	0.586424	0.108469	0.0852914	1.27175
93	Dha_Kin_pool_1	197259	FLJ34389	S	1.13242	0.987601	0.670391	0.439782	1.06001	0.555087	0.102406	0.163065	0.523661	0.523661	0.586424	0.0627634	0.0852914	-0.73587
94	Dha_Kin_pool_1	3098	HK1	S	0.829959	0.627638	0.518592	0.346492	0.728798	0.432542	0.143062	0.121693	0.5935	0.5935	0.586424	0.00707637	0.0852914	0.0829669
95	Dha_Kin_pool_1	E	E	D	1.07921	0.921238	1.04411	0.964812	1.00022	1.00446	0.1117	0.0560704			0.586424		0.0852914
96	Dha_Kin_pool_1	E	E	D	1.11997	1.09131	1.08399	0.987033	1.10564	1.03551	0.0202692	0.0685584			0.586424		0.0852914
97	Dha_Kin_pool_1	699	BUB1	S	0.918145	0.830562	0.374239	0.348098	0.874353	0.361169	0.0619305	0.0184846	0.413069	0.413069	0.586424	0.173355	0.0852914	-2.0325
98	Dha_Kin_pool_1	127933	UHMK1	S	1.20462	1.12804	0.742466	0.501113	1.16633	0.62179	0.0541519	0.170663	0.533118	0.533118	0.586424	0.0533062	0.0852914	-0.624989
99	Dha_Kin_pool_1	5587	PRKCM	S	1.13084	1.01295	0.757465	0.548802	1.0719	0.653133	0.0833588	0.147547	0.609324	0.609324	0.586424	0.0228999	0.0852914	0.26849
100	Dha_Kin_pool_1	5298	PIK4CB	S	1.091	1.07026	0.621212	0.43232	1.08063	0.526766	0.0146617	0.133567	0.487462	0.487462	0.586424	0.0989625	0.0852914	-1.16029
101	Dha_Kin_pool_1	695	BTK	S	1.06501	1.05782	0.664287	0.590419	1.06142	0.627353	0.00508191	0.0522323	0.591053	0.591053	0.586424	0.00462889	0.0852914	0.0542715
102	Dha_Kin_pool_1	2931	GSK3A	S	1.03445	1.1264	0.704945	0.631729	1.08042	0.668337	0.0650219	0.0517713	0.618587	0.618587	0.586424	0.0321631	0.0852914	0.377096
103	Dha_Kin_pool_1	1454	CSNK1E	S	1.1847	1.17716	0.725309	0.560008	1.18093	0.642659	0.00532986	0.116885	0.544198	0.544198	0.586424	0.0422264	0.0852914	-0.495083
104	Dha_Kin_pool_1	23729	CARKL	S	0.974904	1.09328	0.724092	0.690432	1.03409	0.707262	0.0837053	0.0238008	0.683945	0.683945	0.586424	0.0975206	0.0852914	1.14338
105	Dha_Kin_pool_1	132	ADK	S	1.11664	1.16807	0.806074	0.518887	1.14236	0.662481	0.0363639	0.203072	0.579925	0.579925	0.586424	0.00649903	0.0852914	-0.0761979
106	Dha_Kin_pool_1	27	ABL2	S	1.00688	1.10419	0.478225	0.433693	1.05553	0.455959	0.0688091	0.0314888	0.43197	0.43197	0.586424	0.154454	0.0852914	-1.8109
107	Dha_Kin_pool_1	5347	PLK1	S	0.275025	0.268059	0.158344	0.136479	0.271542	0.147412	0.00492541	0.0154614	0.542868	0.542868	0.586424	0.0435557	0.0852914	-0.510669
108	Dha_Kin_pool_1	50488	MINK	S	0.812003	0.945132	0.624963	0.553076	0.878568	0.58902	0.0941368	0.0508319	0.670432	0.670432	0.586424	0.0840075	0.0852914	0.984946
109	Dha_Kin_pool_1	51265	CDKL3	S	0.889248	0.884828	0.644046	0.578939	0.887038	0.611492	0.0031252	0.0460375	0.689364	0.689364	0.586424	0.10294	0.0852914	1.20692
110	Dha_Kin_pool_1	9020	MAP3K14	S	1.02571	1.02801	0.72665	0.582669	1.02686	0.654659	0.00162676	0.10181	0.637533	0.637533	0.586424	0.0511086	0.0852914	0.599223
111	Dha_Kin_pool_1	6885	MAP3K7	S	0.908886	0.987045	0.695673	0.467489	0.947966	0.581581	0.0552666	0.16135	0.613504	0.613504	0.586424	0.0270798	0.0852914	0.317498
112	Dha_Kin_pool_1	1152	CKB	S	0.819121	0.982994	0.611343	0.469448	0.901058	0.540395	0.115876	0.100335	0.599734	0.599734	0.586424	0.0133102	0.0852914	0.156055
113	Dha_Kin_pool_1	23552	CCRK	S	0.942751	0.815629	0.632488	0.482109	0.87919	0.557298	0.0898895	0.106335	0.633877	0.633877	0.586424	0.0474531	0.0852914	0.556364
114	Dha_Kin_pool_1	5601	MAPK9	S	1.02318	1.26458	0.74659	0.675303	1.14388	0.710947	0.170692	0.0504077	0.621523	0.621523	0.586424	0.035099	0.0852914	0.411518
115	Dha_Kin_pool_1	10188	TNK2	S	0.87185	0.900937	0.502061	0.304299	0.886394	0.40318	0.0205677	0.139839	0.454854	0.454854	0.586424	0.13157	0.0852914	-1.54259
116	Dha_Kin_pool_1	149420	PDIK1L	S	0.943863	0.879988	0.754512	0.606721	0.911926	0.680616	0.0451669	0.104504	0.746351	0.746351	0.586424	0.159927	0.0852914	1.87506
117	Dha_Kin_pool_1	558	AXL	S	1.00762	0.829941	0.628797	0.482715	0.918778	0.555756	0.125635	0.103295	0.604886	0.604886	0.586424	0.0184621	0.0852914	0.216459
118	Dha_Kin_pool_1	54101	ANKRD3	S	0.993122	0.852929	0.653256	0.474272	0.923025	0.563764	0.0991317	0.126561	0.610778	0.610778	0.586424	0.024354	0.0852914	0.285538
119	Dha_Kin_pool_1	E	E	D	1.02148	0.960523	1.0835	1.01223	0.991001	1.04787	0.0431021	0.0503991			0.586424		0.0852914
120	Dha_Kin_pool_1	E	E	D	0.992695	0.967567	1.00807	0.753936	0.980131	0.881002	0.017768	0.179699			0.586424		0.0852914
121	Dha_Kin_pool_1	8737	RIPK1	S	1.07744	1.14676	0.675994	0.586398	1.1121	0.631196	0.0490193	0.0633537	0.567572	0.567572	0.586424	0.0188525	0.0852914	-0.221037
122	Dha_Kin_pool_1	9578	CDC42BPB	S	1.10273	1.09792	0.738683	0.5407	1.10033	0.639692	0.00340377	0.139995	0.581365	0.581365	0.586424	0.00505889	0.0852914	-0.059313
123	Dha_Kin_pool_1	3718	JAK3	S	0.988366	1.02054	0.589082	0.345537	1.00446	0.467309	0.0227527	0.172212	0.465237	0.465237	0.586424	0.121187	0.0852914	-1.42086
124	Dha_Kin_pool_1	83942	STK22D	S	1.0144	0.964312	0.540858	0.366353	0.989355	0.453605	0.0354159	0.123394	0.458486	0.458486	0.586424	0.127938	0.0852914	-1.50001
125	Dha_Kin_pool_1	983	CDC2	S	0.706456	0.590331	0.248172	0.118077	0.648394	0.183125	0.0821131	0.0919905	0.282428	0.282428	0.586424	0.303996	0.0852914	-3.5642
126	Dha_Kin_pool_1	11040	PIM2	S	0.97277	0.972227	0.582928	0.468919	0.972499	0.525924	0.000383573	0.0806165	0.540796	0.540796	0.586424	0.0456278	0.0852914	-0.534964
127	Dha_Kin_pool_1	120892	LRRK2	S	1.17557	1.24409	0.732301	0.616086	1.20983	0.674193	0.048449	0.0821768	0.557264	0.557264	0.586424	0.0291596	0.0852914	-0.341882
128	Dha_Kin_pool_1	3099	HK2	S	0.949523	0.915818	0.402601	0.366169	0.932671	0.384385	0.0238334	0.0257613	0.412134	0.412134	0.586424	0.17429	0.0852914	-2.04347
129	Dha_Kin_pool_1	64122	FN3K	S	1.04771	0.981437	0.603405	0.584604	1.01457	0.594005	0.0468609	0.0132941	0.585473	0.585473	0.586424	0.000951359	0.0852914	-0.0111542
130	Dha_Kin_pool_1	5297	PIK4CA	S	1.09191	0.898024	0.66923	0.562161	0.994968	0.615696	0.137099	0.0757094	0.61881	0.61881	0.586424	0.0323856	0.0852914	0.379705
131	Dha_Kin_pool_1	83983	SSTK	S	1.04885	0.933045	0.78437	0.4701	0.990946	0.627235	0.0818837	0.222222	0.632966	0.632966	0.586424	0.046542	0.0852914	0.545682
132	Dha_Kin_pool_1	9344	TAO1	S	1.06657	0.986097	0.511186	0.349674	1.02633	0.43043	0.0569054	0.114206	0.419386	0.419386	0.586424	0.167039	0.0852914	-1.95844
133	Dha_Kin_pool_1	4832	NME3	S	1.01979	1.01997	0.658047	0.553325	1.01988	0.605686	0.000123575	0.0740499	0.593879	0.593879	0.586424	0.00745536	0.0852914	0.0874104
134	Dha_Kin_pool_1	2260	FGFR1	S	0.899049	0.846838	0.515434	0.389148	0.872944	0.452291	0.0369182	0.0892973	0.518122	0.518122	0.586424	0.0683022	0.0852914	-0.80081
135	Dha_Kin_pool_1	11284	PNKP	S	1.00294	1.18268	0.727335	0.560167	1.09281	0.643751	0.127094	0.118205	0.589078	0.589078	0.586424	0.00265398	0.0852914	0.0311166
136	Dha_Kin_pool_1	2064	ERBB2	S	0.787324	1.0139	0.659495	0.523986	0.900614	0.59174	0.160216	0.0958198	0.657041	0.657041	0.586424	0.0706172	0.0852914	0.827952
137	Dha_Kin_pool_1	55224	FLJ10761	S	1.01053	1.05593	0.836913	0.635092	1.03323	0.736003	0.0321033	0.142709	0.712335	0.712335	0.586424	0.12591	0.0852914	1.47624
138	Dha_Kin_pool_1	91754	NEK9	S	0.997058	1.02292	0.742736	0.644956	1.00999	0.693846	0.0182877	0.0691412	0.686983	0.686983	0.586424	0.100559	0.0852914	1.17901
139	Dha_Kin_pool_1	84197	FLJ23356	S	0.938732	1.05866	0.637097	0.475391	0.998696	0.556244	0.0848016	0.114344	0.55697	0.55697	0.586424	0.0294537	0.0852914	-0.34533
140	Dha_Kin_pool_1	2322	FLT3	S	0.843377	0.838226	0.624675	0.398889	0.840802	0.511782	0.00364201	0.159655	0.608683	0.608683	0.586424	0.0222593	0.0852914	0.260979
141	Dha_Kin_pool_1	5305	PIP5K2A	S	0.969048	1.15483	0.817845	0.56	1.06194	0.688922	0.131368	0.182323	0.64874	0.64874	0.586424	0.0623157	0.0852914	0.730621
142	Dha_Kin_pool_1	2869	GRK5	S	0.839004	0.828283	0.672647	0.496014	0.833644	0.584331	0.00758064	0.124898	0.700936	0.700936	0.586424	0.114512	0.0852914	1.34259
143	Dha_Kin_pool_1	E	E	D	1.02483	1.00785	1.02821	0.867698	1.01634	0.947956	0.0120037	0.113502			0.586424		0.0852914
144	Dha_Kin_pool_1	E	E	D	0.960905	1.05671	0.98458	0.934638	1.00881	0.959609	0.0677478	0.0353143			0.586424		0.0852914
145	Dha_Kin_pool_1	3984	LIMK1	S	1.13438	0.929115	0.668706	0.518739	1.03175	0.593722	0.145143	0.106042	0.575454	0.575454	0.586424	0.01097	0.0852914	-0.128618
146	Dha_Kin_pool_1	7371	UMPK	S	0.920543	0.899574	0.72592	0.47907	0.910058	0.602495	0.0148268	0.17455	0.66204	0.66204	0.586424	0.0756158	0.0852914	0.886557
147	Dha_Kin_pool_1	8844	KSR	S	0.93877	0.728308	0.438332	0.235641	0.833539	0.336986	0.148819	0.143324	0.404284	0.404284	0.586424	0.18214	0.0852914	-2.13551
148	Dha_Kin_pool_1	9448	MAP4K4	S	1.1142	1.00071	0.68329	0.502625	1.05745	0.592958	0.0802487	0.127749	0.560742	0.560742	0.586424	0.0256826	0.0852914	-0.301115
149	Dha_Kin_pool_1	23683	PRKCN	S	1.00368	1.19947	0.698905	0.674041	1.10157	0.686473	0.138444	0.0175818	0.623176	0.623176	0.586424	0.0367519	0.0852914	0.430898
150	Dha_Kin_pool_1	84630	TTBK1	S	1.08078	0.999292	0.584203	0.428703	1.04004	0.506453	0.0576243	0.109955	0.486956	0.486956	0.586424	0.0994679	0.0852914	-1.16621
151	Dha_Kin_pool_1	6093	ROCK1	S	1.16477	1.03584	0.684774	0.601606	1.10031	0.64319	0.0911659	0.0588086	0.584554	0.584554	0.586424	0.00186985	0.0852914	-0.0219231
152	Dha_Kin_pool_1	1612	DAPK1	S	1.1567	0.988476	0.775881	0.619639	1.07259	0.69776	0.118955	0.11048	0.650538	0.650538	0.586424	0.0641134	0.0852914	0.751698
153	Dha_Kin_pool_1	10922	FASTK	S	1.0267	1.01395	0.722375	0.54081	1.02033	0.631592	0.00901594	0.128386	0.61901	0.61901	0.586424	0.0325858	0.0852914	0.382053
154	Dha_Kin_pool_1	5593	PRKG2	S	1.0562	1.18833	0.648837	0.531681	1.12226	0.590259	0.0934309	0.0828414	0.525954	0.525954	0.586424	0.0604698	0.0852914	-0.708979
155	Dha_Kin_pool_1	4354	MPP1	S	0.996323	1.11551	0.482133	0.457696	1.05592	0.469915	0.0842783	0.0172794	0.44503	0.44503	0.586424	0.141394	0.0852914	-1.65777
156	Dha_Kin_pool_1	1436	CSF1R	S	0.887008	0.877411	0.33028	0.359562	0.88221	0.344921	0.00678646	0.0207052	0.390974	0.390974	0.586424	0.19545	0.0852914	-2.29156
157	Dha_Kin_pool_1	8445	DYRK2	S	1.15997	1.08541	0.677378	0.517375	1.12269	0.597376	0.0527243	0.11314	0.532093	0.532093	0.586424	0.0543312	0.0852914	-0.637007
158	Dha_Kin_pool_1	5586	PRKCL2	S	0.949537	0.872695	0.375378	0.282051	0.911116	0.328714	0.0543354	0.065992	0.360782	0.360782	0.586424	0.225642	0.0852914	-2.64554
159	Dha_Kin_pool_1	6197	RPS6KA3	S	0.968452	1.0038	0.720678	0.594491	0.986127	0.657585	0.0249965	0.0892277	0.666836	0.666836	0.586424	0.0804118	0.0852914	0.942789
160	Dha_Kin_pool_1	7010	TEK	S	0.969844	1.09555	0.592503	0.398473	1.0327	0.495488	0.0888876	0.1372	0.4798	0.4798	0.586424	0.106624	0.0852914	-1.25011
161	Dha_Kin_pool_1	53354	PANK1	S	1.07738	0.911329	0.669517	0.55466	0.994354	0.612088	0.117415	0.0812165	0.615564	0.615564	0.586424	0.0291396	0.0852914	0.341647
162	Dha_Kin_pool_1	1456	CSNK1G3	S	1.08759	1.13884	0.688177	0.686495	1.11321	0.687336	0.0362375	0.00118934	0.617433	0.617433	0.586424	0.031009	0.0852914	0.363565
163	Dha_Kin_pool_1	5261	PHKG2	S	0.907199	1.02081	0.646355	0.640358	0.964005	0.643357	0.080336	0.0042404	0.667379	0.667379	0.586424	0.0809552	0.0852914	0.94916
164	Dha_Kin_pool_1	5598	MAPK7	S	0.887719	0.854253	0.611384	0.44615	0.870986	0.528767	0.0236643	0.116838	0.60709	0.60709	0.586424	0.0206656	0.0852914	0.242294
165	Dha_Kin_pool_1	817	CAMK2D	S	0.731731	0.812138	0.302889	0.226115	0.771935	0.264502	0.0568564	0.0542879	0.342648	0.342648	0.586424	0.243776	0.0852914	-2.85815
166	Dha_Kin_pool_1	11183	MAP4K5	S	0.901084	0.862123	0.630462	0.499899	0.881604	0.565181	0.0275498	0.0923224	0.641082	0.641082	0.586424	0.0546583	0.0852914	0.640842
167	Dha_Kin_pool_1	E	E	D	0.953485	0.993854	0.990597	0.858782	0.973669	0.924689	0.0285452	0.0932071			0.586424		0.0852914
168	Dha_Kin_pool_1	E	E	D	1.16688	1.11475	1.1276	0.990904	1.14082	1.05925	0.0368631	0.096656			0.586424		0.0852914
169	Dha_Kin_pool_1	29941	PKN3	S	1.06398	0.970568	0.763465	0.654972	1.01727	0.709218	0.0660534	0.0767161	0.697175	0.697175	0.586424	0.110751	0.0852914	1.2985
170	Dha_Kin_pool_1	57143	ADCK1	S	1.02297	1.05073	0.797236	0.620449	1.03685	0.708842	0.0196274	0.125007	0.683647	0.683647	0.586424	0.0972234	0.0852914	1.1399
171	Dha_Kin_pool_1	1326	MAP3K8	S	1.05684	0.99383	0.755851	0.696317	1.02533	0.726084	0.0445543	0.0420965	0.708143	0.708143	0.586424	0.121719	0.0852914	1.4271
172	Dha_Kin_pool_1	1024	CDK8	S	0.969015	0.990603	0.724405	0.503143	0.979809	0.613774	0.015265	0.156456	0.626422	0.626422	0.586424	0.0399978	0.0852914	0.468954
173	Dha_Kin_pool_1	8569	MKNK1	S	0.969546	1.00617	0.6929	0.511191	0.987858	0.602045	0.0258968	0.128487	0.609445	0.609445	0.586424	0.0230212	0.0852914	0.269912
174	Dha_Kin_pool_1	5288	PIK3C2G	S	1.10498	0.937961	0.644595	0.526871	1.02147	0.585733	0.118102	0.0832437	0.573421	0.573421	0.586424	0.0130034	0.0852914	-0.152459
175	Dha_Kin_pool_1	1019	CDK4	S	1.01308	0.978364	0.526751	0.246427	0.995723	0.386589	0.0245503	0.198219	0.388249	0.388249	0.586424	0.198175	0.0852914	-2.3235
176	Dha_Kin_pool_1	5292	PIM1	S	0.888747	0.927008	0.561164	0.457781	0.907878	0.509472	0.0270546	0.0731031	0.561168	0.561168	0.586424	0.0252557	0.0852914	-0.296111
177	Dha_Kin_pool_1	1609	DGKQ	S	0.946742	0.976973	0.612165	0.480385	0.961858	0.546275	0.0213771	0.0931825	0.567938	0.567938	0.586424	0.0184865	0.0852914	-0.216745
178	Dha_Kin_pool_1	7786	MAP3K12	S	0.946899	1.01395	0.416261	0.445989	0.980426	0.431125	0.0474131	0.0210207	0.439732	0.439732	0.586424	0.146692	0.0852914	-1.71989
179	Dha_Kin_pool_1	81629	STK22C	S	0.860855	0.941417	0.188462	0.175149	0.901136	0.181805	0.056966	0.00941376	0.201751	0.201751	0.586424	0.384673	0.0852914	-4.5101
180	Dha_Kin_pool_1	472	ATM	S	1.06377	1.06659	0.709526	0.553937	1.06518	0.631732	0.00199532	0.110018	0.593074	0.593074	0.586424	0.0066503	0.0852914	0.0779715
181	Dha_Kin_pool_1	5256	PHKA2	S	1.10383	1.0495	0.744218	0.570875	1.07667	0.657547	0.0384137	0.122571	0.610725	0.610725	0.586424	0.0243004	0.0852914	0.284911
182	Dha_Kin_pool_1	55750	MULK	S	1.00228	1.0697	0.672947	0.569873	1.03599	0.62141	0.047675	0.0728844	0.599824	0.599824	0.586424	0.0133996	0.0852914	0.157104
183	Dha_Kin_pool_1	2870	GRK6	S	1.07203	1.24465	0.799667	0.631875	1.15834	0.715771	0.122062	0.118647	0.617927	0.617927	0.586424	0.0315026	0.0852914	0.369353
184	Dha_Kin_pool_1	658	BMPR1B	S	1.07806	1.06754	0.630963	0.789698	1.0728	0.71033	0.00743703	0.112242	0.662128	0.662128	0.586424	0.075704	0.0852914	0.887592
185	Dha_Kin_pool_1	65975	STK33	S	1.09274	1.11413	0.824839	0.509053	1.10344	0.666946	0.0151205	0.223294	0.604427	0.604427	0.586424	0.0180025	0.0852914	0.211071
186	Dha_Kin_pool_1	57538	MIDORI	S	0.707511	0.828629	0.535066	0.422826	0.76807	0.478946	0.0856433	0.0793655	0.62357	0.62357	0.586424	0.037146	0.0852914	0.435519
187	Dha_Kin_pool_1	8576	STK16	S	0.993832	0.9911	0.631665	0.510947	0.992466	0.571306	0.00193216	0.0853601	0.575643	0.575643	0.586424	0.0107813	0.0852914	-0.126406
188	Dha_Kin_pool_1	55361	PI4KII	S	0.991428	1.05775	0.595819	0.378868	1.02459	0.487343	0.0468939	0.153407	0.475649	0.475649	0.586424	0.110775	0.0852914	-1.29879
189	Dha_Kin_pool_1	57172	CAMK1G	S	0.997723	0.984328	0.575853	0.491018	0.991026	0.533436	0.00947165	0.0599872	0.538266	0.538266	0.586424	0.0481578	0.0852914	-0.564626
190	Dha_Kin_pool_1	55561	HSMDPKIN	S	0.881648	1.04292	0.700421	0.37551	0.962283	0.537965	0.114036	0.229747	0.559051	0.559051	0.586424	0.0273735	0.0852914	-0.320941
191	Dha_Kin_pool_1	E	E	D	0.873605	0.976694	0.96268	1.05284	0.92515	1.00776	0.0728946	0.0637542			0.586424		0.0852914
192	Dha_Kin_pool_1	E	E	D	1.01371	1.00192	1.09074	1.20072	1.00781	1.14573	0.00833538	0.077767			0.586424		0.0852914
193	Dha_Kin_pool_1	6793	STK10	S	0.928767	0.957685	0.547884	0.424889	0.943226	0.486387	0.0204479	0.0869706	0.515663	0.515663	0.586424	0.070761	0.0852914	-0.829638
194	Dha_Kin_pool_1	9863	AIP1	S	0.594961	0.562434	0.190766	0.149352	0.578697	0.170059	0.0230001	0.0292843	0.293865	0.293865	0.586424	0.292559	0.0852914	-3.43011
195	Dha_Kin_pool_1	25	ABL1	S	0.885668	0.861618	0.713152	0.567646	0.873643	0.640399	0.0170059	0.102888	0.733021	0.733021	0.586424	0.146597	0.0852914	1.71878
196	Dha_Kin_pool_1	56924	PAK6	S	0.9821	0.924971	0.769359	0.6263	0.953535	0.697829	0.0403962	0.101158	0.731834	0.731834	0.586424	0.14541	0.0852914	1.70486
197	Dha_Kin_pool_1	79672	FN3KRP	S	0.96649	1.03272	0.715239	0.720782	0.999605	0.718011	0.0468308	0.00391946	0.718295	0.718295	0.586424	0.131871	0.0852914	1.54612
198	Dha_Kin_pool_1	208	AKT2	S	1.12621	1.02015	0.642667	0.514567	1.07318	0.578617	0.0749976	0.0905803	0.539162	0.539162	0.586424	0.0472621	0.0852914	-0.554125
199	Dha_Kin_pool_1	138429	PIP5KL1	S	1.26057	1.06835	0.678562	0.517935	1.16446	0.598249	0.135921	0.113581	0.513756	0.513756	0.586424	0.0726681	0.0852914	-0.851998
200	Dha_Kin_pool_1	341676	NEK5	S	1.06446	0.881576	0.504201	0.358382	0.973018	0.431291	0.129318	0.103109	0.443251	0.443251	0.586424	0.143173	0.0852914	-1.67863
201	Dha_Kin_pool_1	10769	PLK2	S	1.10059	0.904891	0.610855	0.415317	1.00274	0.513086	0.138379	0.138266	0.511685	0.511685	0.586424	0.0747395	0.0852914	-0.876284
202	Dha_Kin_pool_1	1455	CSNK1G2	S	1.01127	0.958128	0.641296	0.516876	0.9847	0.579086	0.0375788	0.0879784	0.588084	0.588084	0.586424	0.00165951	0.0852914	0.019457
203	Dha_Kin_pool_1	2011	MARK2	S	1.21602	1.25801	0.770474	0.7517	1.23701	0.761087	0.0296962	0.0132753	0.615261	0.615261	0.586424	0.0288367	0.0852914	0.338096
204	Dha_Kin_pool_1	23043	TNIK	S	1.08315	1.05235	0.724149	0.600686	1.06775	0.662418	0.0217843	0.0873015	0.620387	0.620387	0.586424	0.0339625	0.0852914	0.398194
205	Dha_Kin_pool_1	5315	PKM2	S	0.752835	0.0840045	0.424976	0.0329498	0.41842	0.228963	0.472935	0.277204	0.547208	0.547208	0.586424	0.0392157	0.0852914	-0.459784
206	Dha_Kin_pool_1	6792	CDKL5	S	1.15502	1.06574	0.674876	0.505433	1.11038	0.590154	0.0631289	0.119814	0.531488	0.531488	0.586424	0.0549358	0.0852914	-0.644095
207	Dha_Kin_pool_1	5290	PIK3CA	S	0.615447	0.653916	0.332594	0.228309	0.634682	0.280451	0.0272017	0.0737403	0.441877	0.441877	0.586424	0.144547	0.0852914	-1.69474
208	Dha_Kin_pool_1	23387	KIAA0999	S	1.01401	1.14793	0.812161	0.829199	1.08097	0.82068	0.0947002	0.0120482	0.759208	0.759208	0.586424	0.172784	0.0852914	2.0258
209	Dha_Kin_pool_1	10733	PLK4	S	0.919922	0.935147	0.549622	0.409209	0.927535	0.479416	0.0107656	0.0992871	0.516871	0.516871	0.586424	0.0695533	0.0852914	-0.815479
210	Dha_Kin_pool_1	10114	HIPK3	S	1.16715	1.19399	0.78746	0.64981	1.18057	0.718635	0.0189807	0.0973331	0.60872	0.60872	0.586424	0.0222959	0.0852914	0.261408
211	Dha_Kin_pool_1	7301	TYRO3	S	0.971775	0.979853	0.636045	0.43555	0.975814	0.535798	0.00571217	0.141771	0.549078	0.549078	0.586424	0.0373464	0.0852914	-0.437868
212	Dha_Kin_pool_1	5595	MAPK3	S	0.946627	1.05709	0.732621	0.422259	1.00186	0.57744	0.0781104	0.219459	0.576369	0.576369	0.586424	0.0100554	0.0852914	-0.117895
213	Dha_Kin_pool_1	7525	YES1	S	0.988728	1.04807	0.552153	0.359093	1.0184	0.455623	0.0419607	0.136514	0.447392	0.447392	0.586424	0.139032	0.0852914	-1.63008
214	Dha_Kin_pool_1	81602	CDADC1	S	1.02998	1.14712	0.686031	0.544804	1.08855	0.615418	0.0828296	0.0998628	0.565353	0.565353	0.586424	0.0210706	0.0852914	-0.247043
215	Dha_Kin_pool_1	E	E	A	0.513294	0.754961	0.841312	0.716864	0.634127	0.779088	0.170885	0.087998			0.586424		0.0852914
216	Dha_Kin_pool_1	E	E	A	0.627726	0.64781	0.859332	0.633209	0.637768	0.746271	0.0142012	0.159893			0.586424		0.0852914
217	Dha_Kin_pool_1	56164	STK31	S	1.06244	1.03221	0.743763	0.520947	1.04732	0.632355	0.0213782	0.157555	0.603783	0.603783	0.586424	0.0173589	0.0852914	0.203524
218	Dha_Kin_pool_1	10000	AKT3	S	0.863941	0.899859	0.730904	0.393715	0.8819	0.56231	0.0253977	0.238428	0.637612	0.637612	0.586424	0.0511876	0.0852914	0.600149
219	Dha_Kin_pool_1	84451	KIAA1804	S	0.997464	1.05146	0.787261	0.559576	1.02446	0.673418	0.0381812	0.160998	0.657338	0.657338	0.586424	0.0709143	0.0852914	0.831436
220	Dha_Kin_pool_1	55577	NAGK	S	1.00254	0.905106	0.649269	0.509186	0.953821	0.579227	0.0688937	0.0990537	0.60727	0.60727	0.586424	0.020846	0.0852914	0.24441
221	Dha_Kin_pool_1	3654	IRAK1	S	0.989352	1.05438	0.501257	0.468669	1.02187	0.484963	0.0459834	0.0230428	0.474585	0.474585	0.586424	0.111839	0.0852914	-1.31126
222	Dha_Kin_pool_1	29904	EEF2K	S	1.04312	1.01369	0.594938	0.511522	1.0284	0.55323	0.0208052	0.0589847	0.53795	0.53795	0.586424	0.0484738	0.0852914	-0.568331
223	Dha_Kin_pool_1	255239	ANKK1	S	1.10864	1.01514	0.704669	0.71238	1.06189	0.708525	0.0661139	0.00545248	0.667231	0.667231	0.586424	0.0808065	0.0852914	0.947417
224	Dha_Kin_pool_1	4217	MAP3K5	S	1.16176	1.03933	0.613471	0.51315	1.10055	0.563311	0.0865774	0.0709378	0.511847	0.511847	0.586424	0.0745772	0.0852914	-0.874381
225	Dha_Kin_pool_1	5562	PRKAA1	S	0.960272	0.88712	0.447536	0.349257	0.923696	0.398397	0.0517265	0.0694942	0.431307	0.431307	0.586424	0.155117	0.0852914	-1.81867
226	Dha_Kin_pool_1	8986	RPS6KA4	S	0.969983	0.962797	0.558896	0.494693	0.96639	0.526794	0.00508121	0.0453988	0.545116	0.545116	0.586424	0.0413085	0.0852914	-0.484322
227	Dha_Kin_pool_1	152110	FLJ32685	S	0.967423	1.02534	0.61338	0.553151	0.996384	0.583266	0.0409572	0.0425884	0.585382	0.585382	0.586424	0.00104161	0.0852914	-0.0122123
228	Dha_Kin_pool_1	51701	NLK	S	0.957324	1.02482	0.70915	0.476024	0.99107	0.592587	0.0477239	0.164845	0.597927	0.597927	0.586424	0.0115029	0.0852914	0.134866
229	Dha_Kin_pool_1	10420	TESK2	S	1.18909	0.986308	0.771851	0.632134	1.0877	0.701992	0.143387	0.0987944	0.645393	0.645393	0.586424	0.0589687	0.0852914	0.691379
230	Dha_Kin_pool_1	2045	EPHA7	S	1.1267	1.03208	0.690784	0.681403	1.07939	0.686093	0.0669087	0.00663318	0.635632	0.635632	0.586424	0.049208	0.0852914	0.57694
231	Dha_Kin_pool_1	140901	STK35	S	1.23574	1.37662	0.823313	0.668177	1.30618	0.745745	0.0996137	0.109698	0.570935	0.570935	0.586424	0.0154891	0.0852914	-0.181601
232	Dha_Kin_pool_1	6794	STK11	S	1.03562	0.831729	0.732188	0.631349	0.933672	0.681768	0.144169	0.0713037	0.730201	0.730201	0.586424	0.143777	0.0852914	1.68571
233	Dha_Kin_pool_1	3717	JAK2	S	1.1384	0.935009	0.603614	0.498726	1.03671	0.55117	0.14382	0.0741667	0.531656	0.531656	0.586424	0.0547683	0.0852914	-0.642132
234	Dha_Kin_pool_1	5606	MAP2K3	S	0.816178	0.866989	0.355693	0.242714	0.841583	0.299204	0.035929	0.0798882	0.355525	0.355525	0.586424	0.230899	0.0852914	-2.70718
235	Dha_Kin_pool_1	3932	LCK	S	1.06729	0.886644	0.501963	0.347699	0.976967	0.424831	0.127736	0.109081	0.434847	0.434847	0.586424	0.151577	0.0852914	-1.77716
236	Dha_Kin_pool_1	22848	AAK1	S	0.946538	0.88573	0.579082	0.510814	0.916134	0.544948	0.0429983	0.0482727	0.594835	0.594835	0.586424	0.00841063	0.0852914	0.0986104
237	Dha_Kin_pool_1	3656	IRAK2	S	0.939099	0.901647	0.74315	0.475845	0.920373	0.609497	0.0264827	0.189013	0.662229	0.662229	0.586424	0.0758044	0.0852914	0.888769
238	Dha_Kin_pool_1	130399	ACVR1C	S	0.972378	1.01442	0.668274	0.504212	0.993397	0.586243	0.0297256	0.116009	0.59014	0.59014	0.586424	0.00371544	0.0852914	0.0435617
239	Dha_Kin_pool_1	E	E	A	0.584102	0.662192	0.789583	0.593737	0.623147	0.69166	0.0552181	0.138484			0.586424		0.0852914
240	Dha_Kin_pool_1	E	E	A	0.466552	0.540682	0.87815	0.458411	0.503617	0.66828	0.0524173	0.2968			0.586424		0.0852914
241	Dha_Kin_pool_1	91	ACVR1B	S	0.988769	0.943564	0.744419	0.492459	0.966166	0.618439	0.0319644	0.178163	0.640096	0.640096	0.586424	0.0536716	0.0852914	0.629273
242	Dha_Kin_pool_1	8895	CPNE3	S	0.991185	0.919964	0.71067	0.374419	0.955575	0.542545	0.0503612	0.237765	0.567768	0.567768	0.586424	0.018656	0.0852914	-0.218732
243	Dha_Kin_pool_1	8536	CAMK1	S	1.02826	1.00064	0.765863	0.548986	1.01445	0.657424	0.0195328	0.153355	0.64806	0.64806	0.586424	0.0616356	0.0852914	0.722647
244	Dha_Kin_pool_1	4140	MARK3	S	0.898551	0.889312	0.495446	0.409607	0.893931	0.452526	0.00653337	0.0606974	0.50622	0.50622	0.586424	0.0802036	0.0852914	-0.940348
245	Dha_Kin_pool_1	5584	PRKCI	S	0.788211	0.831021	0.406076	0.329873	0.809616	0.367974	0.030271	0.053884	0.454505	0.454505	0.586424	0.131919	0.0852914	-1.54669
246	Dha_Kin_pool_1	9641	IKBKE	S	0.966889	0.904467	0.748939	0.594625	0.935678	0.671782	0.0441389	0.109117	0.717963	0.717963	0.586424	0.131539	0.0852914	1.54223
247	Dha_Kin_pool_1	122011	CSNK1A1L	S	1.00475	1.00868	0.647067	0.417404	1.00671	0.532235	0.00277535	0.162396	0.528686	0.528686	0.586424	0.0577378	0.0852914	-0.676947
248	Dha_Kin_pool_1	8394	PIP5K1A	S	0.93575	0.836572	0.613569	0.494367	0.886161	0.553968	0.0701291	0.0842888	0.625132	0.625132	0.586424	0.0387083	0.0852914	0.453836
249	Dha_Kin_pool_1	9263	STK17A	S	0.974358	1.00317	0.599299	0.509973	0.988766	0.554636	0.0203761	0.0631629	0.560938	0.560938	0.586424	0.0254862	0.0852914	-0.298813
250	Dha_Kin_pool_1	56155	TEX14	S	1.01338	1.02151	0.670475	0.526212	1.01744	0.598344	0.00574755	0.102009	0.588085	0.588085	0.586424	0.00166105	0.0852914	0.0194749
251	Dha_Kin_pool_1	9261	MAPKAPK2	S	0.99525	1.13671	0.532341	0.38945	1.06598	0.460895	0.100028	0.101039	0.432368	0.432368	0.586424	0.154056	0.0852914	-1.80623
252	Dha_Kin_pool_1	4058	LTK	S	0.98896	0.889689	0.67992	0.510027	0.939325	0.594973	0.0701949	0.120133	0.633405	0.633405	0.586424	0.0469811	0.0852914	0.55083
253	Dha_Kin_pool_1	8573	CASK	S	1.09223	1.11059	0.813814	0.667958	1.10141	0.740886	0.012988	0.103136	0.672671	0.672671	0.586424	0.0862465	0.0852914	1.0112
254	Dha_Kin_pool_1	9149	DYRK1B	S	1.11214	1.06329	0.697558	0.634552	1.08771	0.666055	0.0345402	0.0445516	0.612344	0.612344	0.586424	0.0259204	0.0852914	0.303903
255	Dha_Kin_pool_1	167359	MGC42105	S	1.16351	1.36953	0.594783	0.46304	1.26652	0.528911	0.145682	0.0931566	0.41761	0.41761	0.586424	0.168814	0.0852914	-1.97926
256	Dha_Kin_pool_1	1111	CHEK1	S	0.567255	0.631979	0.39107	0.395668	0.599617	0.393369	0.0457663	0.00325155	0.656034	0.656034	0.586424	0.0696099	0.0852914	0.816141
257	Dha_Kin_pool_1	728642	CDC2L2	S	0.778843	0.721492	0.586768	0.442033	0.750167	0.514401	0.0405529	0.102343	0.685714	0.685714	0.586424	0.0992903	0.0852914	1.16413
258	Dha_Kin_pool_1	6788	STK3	S	1.16181	1.00415	0.635033	0.565655	1.08298	0.600344	0.11148	0.0490576	0.554345	0.554345	0.586424	0.0320792	0.0852914	-0.376113
259	Dha_Kin_pool_1	984	CDC2L1	S	1.07402	0.809568	0.689209	0.521894	0.941793	0.605551	0.186995	0.11831	0.642977	0.642977	0.586424	0.0565529	0.0852914	0.663055
260	Dha_Kin_pool_1	5609	MAP2K7	S	1.20708	1.11954	0.756402	0.514704	1.16331	0.635553	0.0618971	0.170906	0.546331	0.546331	0.586424	0.0400932	0.0852914	-0.470073
261	Dha_Kin_pool_1	2051	EPHB6	S	1.10218	1.02699	0.953146	0.677574	1.06458	0.81536	0.0531696	0.194859	0.765895	0.765895	0.586424	0.179471	0.0852914	2.10421
262	Dha_Kin_pool_1	4139	MARK1	S	1.02962	0.999361	0.598875	0.519991	1.01449	0.559433	0.0213989	0.0557798	0.551441	0.551441	0.586424	0.0349829	0.0852914	-0.410157
263	Dha_Kin_pool_1	E	E	A	0.727589	0.775345	0.695051	0.589606	0.751467	0.642328	0.033769	0.0745612			0.586424		0.0852914
264	Dha_Kin_pool_1	E	E	A	0.504188	0.656789	0.85817	0.595297	0.580488	0.726734	0.107905	0.18588			0.586424		0.0852914
265	Dha_Kin_pool_1	388228	SBK1	S	1.00134	0.932149	0.583362	0.382793	0.966742	0.483078	0.0489224	0.141824	0.499696	0.499696	0.586424	0.0867277	0.0852914	-1.01684
266	Dha_Kin_pool_1	5127	PCTK1	S	0.948677	0.867652	0.765595	0.563995	0.908164	0.664795	0.0572934	0.142553	0.73202	0.73202	0.586424	0.145596	0.0852914	1.70704
267	Dha_Kin_pool_1	4216	MAP3K4	S	0.945865	0.992422	0.659054	0.540369	0.969143	0.599712	0.0329212	0.0839229	0.618806	0.618806	0.586424	0.0323816	0.0852914	0.379658
268	Dha_Kin_pool_1	23012	STK38L	S	1.09978	1.12356	0.765622	0.441574	1.11167	0.603598	0.0168148	0.229136	0.542966	0.542966	0.586424	0.0434586	0.0852914	-0.509531
269	Dha_Kin_pool_1	83931	MGC4796	S	0.974091	0.941742	0.563598	0.345882	0.957917	0.45474	0.0228748	0.153949	0.474718	0.474718	0.586424	0.111707	0.0852914	-1.3097
270	Dha_Kin_pool_1	64080	RBKS	S	0.914785	0.938505	0.75206	0.414661	0.926645	0.58336	0.0167726	0.238577	0.629541	0.629541	0.586424	0.0431166	0.0852914	0.505521
271	Dha_Kin_pool_1	5255	PHKA1	S	0.990346	0.98745	0.752033	0.498102	0.988898	0.625067	0.00204791	0.179557	0.632085	0.632085	0.586424	0.0456607	0.0852914	0.535349
272	Dha_Kin_pool_1	2081	ERN1	S	1.06964	1.12411	0.801393	0.587114	1.09688	0.694253	0.0385129	0.151518	0.632936	0.632936	0.586424	0.046512	0.0852914	0.54533
273	Dha_Kin_pool_1	55359	STYK1	S	0.941638	0.882627	0.395047	0.259748	0.912132	0.327397	0.0417272	0.0956707	0.358936	0.358936	0.586424	0.227488	0.0852914	-2.66719
274	Dha_Kin_pool_1	65018	PINK1	S	0.994773	1.01008	0.740935	0.558245	1.00243	0.64959	0.0108256	0.129181	0.648017	0.648017	0.586424	0.0615925	0.0852914	0.722142
275	Dha_Kin_pool_1	4593	MUSK	S	1.14168	1.14218	0.6205	0.603496	1.14193	0.611998	0.000351584	0.0120242	0.535934	0.535934	0.586424	0.0504906	0.0852914	-0.591977
276	Dha_Kin_pool_1	9706	ULK2	S	1.01961	1.06763	0.605542	0.517766	1.04362	0.561654	0.0339532	0.062067	0.538178	0.538178	0.586424	0.0482463	0.0852914	-0.565665
277	Dha_Kin_pool_1	79012	MGC8407	S	1.04003	1.0315	0.721753	0.521406	1.03577	0.62158	0.00603219	0.141667	0.600115	0.600115	0.586424	0.0136909	0.0852914	0.160519
278	Dha_Kin_pool_1	6790	AURKA	S	0.942053	1.02881	0.536601	0.365587	0.985429	0.451094	0.0613439	0.120925	0.457764	0.457764	0.586424	0.12866	0.0852914	-1.50847
279	Dha_Kin_pool_1	10298	PAK4	S	1.1202	0.979898	0.491181	0.322334	1.05005	0.406757	0.0992104	0.119393	0.387369	0.387369	0.586424	0.199055	0.0852914	-2.33382
280	Dha_Kin_pool_1	5594	MAPK1	S	1.12468	1.11566	0.824043	0.679193	1.12017	0.751618	0.00637678	0.102425	0.670986	0.670986	0.586424	0.0845618	0.0852914	0.991445
281	Dha_Kin_pool_1	375449	MAST4	S	1.04464	1.00758	0.616461	0.459326	1.02611	0.537894	0.0262104	0.111111	0.524206	0.524206	0.586424	0.0622183	0.0852914	-0.729479
282	Dha_Kin_pool_1	1160	CKMT2	S	1.15492	1.16656	0.563476	0.53488	1.16074	0.549178	0.00823115	0.0202207	0.473126	0.473126	0.586424	0.113298	0.0852914	-1.32836
283	Dha_Kin_pool_1	9891	ARK5	S	0.998664	0.925941	0.351161	0.283841	0.962303	0.317501	0.0514228	0.0476022	0.329939	0.329939	0.586424	0.256485	0.0852914	-3.00716
284	Dha_Kin_pool_1	8395	PIP5K1B	S	1.11504	1.24316	0.658488	0.524963	1.1791	0.591726	0.0905903	0.0944167	0.501845	0.501845	0.586424	0.0845792	0.0852914	-0.991649
285	Dha_Kin_pool_1	1716	DGUOK	S	0.901765	0.976418	0.661137	0.502234	0.939091	0.581686	0.0527873	0.112361	0.619413	0.619413	0.586424	0.0329894	0.0852914	0.386784
286	Dha_Kin_pool_1	79646	PANK3	S	0.898178	0.953177	0.663013	0.592115	0.925677	0.627564	0.0388901	0.0501324	0.677951	0.677951	0.586424	0.091527	0.0852914	1.07311
287	Dha_Kin_pool_1	E	E	A	0.712888	0.571784	0.683555	0.458646	0.642336	0.5711	0.0997758	0.159035			0.586424		0.0852914
288	Dha_Kin_pool_1	E	E	A	0.427599	0.614551	0.824418	0.561911	0.521075	0.693165	0.132195	0.18562			0.586424		0.0852914
289	Dha_Kin_pool_1	6733	SRPK2	S	1.02125	0.949616	0.660327	0.564779	0.985433	0.612553	0.0506534	0.0675632	0.621608	0.621608	0.586424	0.0351837	0.0852914	0.412512
290	Dha_Kin_pool_1	1196	CLK2	S	0.902476	0.963886	0.406218	0.371517	0.933181	0.388868	0.0434229	0.0245375	0.416712	0.416712	0.586424	0.169712	0.0852914	-1.98979
291	Dha_Kin_pool_1	7048	TGFBR2	S	1.02673	1.00714	0.427068	0.505048	1.01693	0.466058	0.0138502	0.0551406	0.458297	0.458297	0.586424	0.128127	0.0852914	-1.50223
292	Dha_Kin_pool_1	23617	STK22B	S	0.895938	0.881276	0.512445	0.433037	0.888607	0.472741	0.0103681	0.0561498	0.532002	0.532002	0.586424	0.0544218	0.0852914	-0.638069
293	Dha_Kin_pool_1	2580	GAK	S	1.12576	1.32072	0.820844	0.741441	1.22324	0.781142	0.137852	0.0561461	0.638585	0.638585	0.586424	0.0521611	0.0852914	0.611563
294	Dha_Kin_pool_1	6196	RPS6KA2	S	0.876431	1.08491	0.664713	0.43073	0.980669	0.547721	0.147414	0.165451	0.558518	0.558518	0.586424	0.027906	0.0852914	-0.327184
295	Dha_Kin_pool_1	92	ACVR2	S	0.834978	0.876781	0.625306	0.410557	0.855879	0.517931	0.0295597	0.151851	0.605145	0.605145	0.586424	0.0187212	0.0852914	0.219497
296	Dha_Kin_pool_1	65267	PRKWNK3	S	0.970182	1.01691	0.656409	0.514952	0.993548	0.58568	0.0330441	0.100025	0.589484	0.589484	0.586424	0.00305949	0.0852914	0.0358711
297	Dha_Kin_pool_1	5590	PRKCZ	S	0.795823	0.775589	0.540113	0.458358	0.785706	0.499236	0.0143081	0.0578097	0.635398	0.635398	0.586424	0.0489735	0.0852914	0.57419
298	Dha_Kin_pool_1	3702	ITK	S	0.984096	0.898375	0.690034	0.517251	0.941235	0.603643	0.0606137	0.122176	0.64133	0.64133	0.586424	0.0549061	0.0852914	0.643747
299	Dha_Kin_pool_1	84254	CAMKK1	S	0.868063	0.91192	0.767553	0.662538	0.889991	0.715045	0.0310117	0.0742569	0.80343	0.80343	0.586424	0.217006	0.0852914	2.54428
300	Dha_Kin_pool_1	27148	STK36	S	1.0159	0.970124	0.563914	0.470136	0.993014	0.517025	0.0323718	0.0663113	0.520662	0.520662	0.586424	0.0657617	0.0852914	-0.771024
301	Dha_Kin_pool_1	5599	MAPK8	S	1.16635	0.981833	0.748056	0.666684	1.07409	0.70737	0.13047	0.0575387	0.658576	0.658576	0.586424	0.072152	0.0852914	0.845946
302	Dha_Kin_pool_1	7046	TGFBR1	S	1.13727	1.06352	0.728068	0.59287	1.10039	0.660469	0.052152	0.0955997	0.600211	0.600211	0.586424	0.0137867	0.0852914	0.161643
303	Dha_Kin_pool_1	5597	MAPK6	S	1.05424	0.99286	0.657215	0.503975	1.02355	0.580595	0.0434029	0.108357	0.567237	0.567237	0.586424	0.0191874	0.0852914	-0.224963
304	Dha_Kin_pool_1	131890	GRK7	S	0.972788	1.1287	0.673465	0.480409	1.05075	0.576937	0.110249	0.136511	0.549074	0.549074	0.586424	0.0373504	0.0852914	-0.437915
305	Dha_Kin_pool_1	156	ADRBK1	S	1.18252	1.0348	0.811354	0.598449	1.10866	0.704901	0.104451	0.150546	0.635813	0.635813	0.586424	0.0493887	0.0852914	0.579058
306	Dha_Kin_pool_1	8558	CDK10	S	0.774585	0.764051	0.274	0.257373	0.769318	0.265687	0.00744872	0.0117568	0.345354	0.345354	0.586424	0.241071	0.0852914	-2.82643
307	Dha_Kin_pool_1	1026	CDKN1A	S	1.17984	1.16188	0.772017	0.657956	1.17086	0.714987	0.0126996	0.0806532	0.610649	0.610649	0.586424	0.0242246	0.0852914	0.284022
308	Dha_Kin_pool_1	80025	PANK2	S	1.1392	1.02833	0.6527	0.53166	1.08376	0.59218	0.0783957	0.0855879	0.546411	0.546411	0.586424	0.0400126	0.0852914	-0.469128
309	Dha_Kin_pool_1	2042	EPHA3	S	1.14722	1.19887	0.852154	0.714053	1.17304	0.783104	0.0365174	0.097652	0.667582	0.667582	0.586424	0.0811584	0.0852914	0.951542
310	Dha_Kin_pool_1	9807	IHPK1	S	0.905907	1.06432	0.636057	0.484606	0.985115	0.560332	0.112017	0.107092	0.568798	0.568798	0.586424	0.0176259	0.0852914	-0.206655
311	Dha_Kin_pool_1	E	E	A	0.551352	0.647623	0.886539	0.443744	0.599488	0.665142	0.0680733	0.313103			0.586424		0.0852914
312	Dha_Kin_pool_1	E	E	A	0.45054	0.621503	0.680309	0.558582	0.536021	0.619445	0.120889	0.0860745			0.586424		0.0852914
313	Dha_Kin_pool_1	91461	LOC91461	S	0.744969	0.871046	0.558044	0.545646	0.808008	0.551845	0.0891497	0.0087665	0.68297	0.68297	0.586424	0.0965459	0.0852914	1.13195
314	Dha_Kin_pool_1	157285	DKFZP761P0423	S	1.03145	1.12092	0.672371	0.644625	1.07618	0.658498	0.0632656	0.019619	0.611882	0.611882	0.586424	0.0254579	0.0852914	0.298481
315	Dha_Kin_pool_1	25778	DUSTYPK	S	0.90279	0.965473	0.567193	0.421314	0.934131	0.494254	0.0443237	0.103152	0.529105	0.529105	0.586424	0.0573188	0.0852914	-0.672035
316	Dha_Kin_pool_1	5165	PDK3	S	0.848936	0.786811	0.656782	0.491125	0.817873	0.573953	0.0439288	0.117137	0.701763	0.701763	0.586424	0.115339	0.0852914	1.35229
317	Dha_Kin_pool_1	1606	DGKA	S	0.970921	0.876587	0.518009	0.463128	0.923754	0.490569	0.0667046	0.0388068	0.53106	0.53106	0.586424	0.0553642	0.0852914	-0.649118
318	Dha_Kin_pool_1	64768	C9ORF12	S	0.973602	0.995332	0.501929	0.394578	0.984467	0.448254	0.0153649	0.0759086	0.455326	0.455326	0.586424	0.131098	0.0852914	-1.53706
319	Dha_Kin_pool_1	5753	PTK6	S	0.941111	0.981879	0.548878	0.504821	0.961495	0.52685	0.0288269	0.0311533	0.547948	0.547948	0.586424	0.0384756	0.0852914	-0.451107
320	Dha_Kin_pool_1	5058	PAK1	S	1.09498	1.01468	0.799941	0.830898	1.05483	0.81542	0.0567844	0.0218896	0.773034	0.773034	0.586424	0.18661	0.0852914	2.18791
321	Dha_Kin_pool_1	6259	RYK	S	0.998265	1.06937	0.720114	0.405953	1.03382	0.563033	0.0502769	0.222145	0.544617	0.544617	0.586424	0.0418076	0.0852914	-0.490173
322	Dha_Kin_pool_1	8566	PDXK	S	1.01051	0.986027	0.783609	0.633157	0.998268	0.708383	0.0173107	0.106386	0.709612	0.709612	0.586424	0.123188	0.0852914	1.44432
323	Dha_Kin_pool_1	7006	TEC	S	0.993758	0.967129	0.592596	0.479548	0.980444	0.536072	0.0188297	0.079937	0.546764	0.546764	0.586424	0.0396597	0.0852914	-0.46499
324	Dha_Kin_pool_1	26289	AK5	S	0.983364	1.00467	0.668599	0.558782	0.994016	0.61369	0.0150641	0.0776522	0.617384	0.617384	0.586424	0.0309603	0.0852914	0.362995
325	Dha_Kin_pool_1	23139	MAST2	S	1.12095	1.00985	0.660761	0.57134	1.0654	0.61605	0.0785559	0.0632303	0.578234	0.578234	0.586424	0.00819003	0.0852914	-0.0960241
326	Dha_Kin_pool_1	7465	WEE1	S	0.863641	0.84557	0.495831	0.515179	0.854605	0.505505	0.0127777	0.013681	0.591507	0.591507	0.586424	0.00508298	0.0852914	0.0595954
327	Dha_Kin_pool_1	1021	CDK6	S	0.940205	0.863022	0.43532	0.367987	0.901613	0.401653	0.0545764	0.0476122	0.445483	0.445483	0.586424	0.140941	0.0852914	-1.65246
328	Dha_Kin_pool_1	5588	PRKCQ	S	1.00174	1.12291	0.626833	0.524487	1.06232	0.57566	0.0856806	0.0723691	0.541889	0.541889	0.586424	0.0445351	0.0852914	-0.522152
329	Dha_Kin_pool_1	284086	NEK8	S	1.19352	1.06272	0.785267	0.442877	1.12812	0.614072	0.0924911	0.242106	0.544333	0.544333	0.586424	0.042091	0.0852914	-0.493496
330	Dha_Kin_pool_1	2710	GK	S	1.1499	1.14223	0.693407	0.483587	1.14606	0.588497	0.00542536	0.148365	0.513494	0.513494	0.586424	0.0729303	0.0852914	-0.855072
331	Dha_Kin_pool_1	283455	KSR2	S	1.09736	1.01972	0.661725	0.601359	1.05854	0.631542	0.0549034	0.0426852	0.596617	0.596617	0.586424	0.0101932	0.0852914	0.11951
332	Dha_Kin_pool_1	4920	ROR2	S	1.1432	0.901203	0.764286	0.477197	1.0222	0.620742	0.17112	0.203002	0.607259	0.607259	0.586424	0.0208345	0.0852914	0.244275
333	Dha_Kin_pool_1	79837	PIP5K2C	S	1.04264	1.07655	0.691062	0.564806	1.05959	0.627934	0.023978	0.0892762	0.592617	0.592617	0.586424	0.00619281	0.0852914	0.0726076
334	Dha_Kin_pool_1	90	ACVR1	S	1.11607	1.1178	0.578297	0.517083	1.11693	0.54769	0.00122233	0.0432848	0.490351	0.490351	0.586424	0.0960727	0.0852914	-1.1264
335	Dha_Kin_pool_1	E	E	A	0.619199	0.900113	0.683594	0.482739	0.759656	0.583166	0.198636	0.142026			0.586424		0.0852914
336	Dha_Kin_pool_1	E	E	A	0.503381	0.623467	0.78203	0.624625	0.563424	0.703327	0.0849135	0.111302			0.586424		0.0852914
337	Dha_Kin_pool_1	5567	PRKACB	S	1.11703	1.1559	0.954282	0.711745	1.13646	0.833014	0.0274817	0.171499	0.732988	0.732988	0.586424	0.146564	0.0852914	1.71839
338	Dha_Kin_pool_1	27347	STK39	S	0.966541	0.895628	0.644391	0.392298	0.931085	0.518345	0.0501433	0.178257	0.556711	0.556711	0.586424	0.0297133	0.0852914	-0.348374
339	Dha_Kin_pool_1	4215	MAP3K3	S	0.917619	0.920502	0.429843	0.257516	0.919061	0.34368	0.00203844	0.121853	0.373947	0.373947	0.586424	0.212477	0.0852914	-2.49119
340	Dha_Kin_pool_1	4830	NME1	S	1.06248	1.0902	0.839218	0.61056	1.07634	0.724889	0.0196045	0.161686	0.673476	0.673476	0.586424	0.0870522	0.0852914	1.02064
341	Dha_Kin_pool_1	8711	TNK1	S	1.02159	1.11908	0.706252	0.592262	1.07034	0.649257	0.0689369	0.0806029	0.606592	0.606592	0.586424	0.0201678	0.0852914	0.236457
342	Dha_Kin_pool_1	9024	STK29	S	1.01456	1.01513	0.894403	0.552359	1.01485	0.723381	0.000408551	0.241862	0.712799	0.712799	0.586424	0.126375	0.0852914	1.48169
343	Dha_Kin_pool_1	4916	NTRK3	S	1.13234	1.12955	0.881114	0.588082	1.13095	0.734598	0.00197319	0.207205	0.649542	0.649542	0.586424	0.0631181	0.0852914	0.740028
344	Dha_Kin_pool_1	22853	LMTK2	S	0.918774	0.893579	0.596841	0.419578	0.906176	0.50821	0.0178152	0.125344	0.560829	0.560829	0.586424	0.0255953	0.0852914	-0.300092
345	Dha_Kin_pool_1	1841	DTYMK	S	0.985443	1.08712	0.79158	0.598135	1.03628	0.694857	0.0718964	0.136787	0.670529	0.670529	0.586424	0.0841052	0.0852914	0.986092
346	Dha_Kin_pool_1	4145	MATK	S	0.946294	0.846564	0.616898	0.480489	0.896429	0.548694	0.0705197	0.0964556	0.612089	0.612089	0.586424	0.0256646	0.0852914	0.300905
347	Dha_Kin_pool_1	6198	RPS6KB1	S	1.02267	1.04374	0.627266	0.556759	1.03321	0.592012	0.0148993	0.0498559	0.572984	0.572984	0.586424	0.0134397	0.0852914	-0.157574
348	Dha_Kin_pool_1	55312	RFK	S	0.95964	1.01781	0.676192	0.594799	0.988727	0.635496	0.0411352	0.057554	0.642742	0.642742	0.586424	0.0563174	0.0852914	0.660294
349	Dha_Kin_pool_1	146057	TTBK2	S	0.868423	0.805214	0.39167	0.254277	0.836819	0.322974	0.0446957	0.0971517	0.385954	0.385954	0.586424	0.20047	0.0852914	-2.35041
350	Dha_Kin_pool_1	8476	CDC42BPA	S	0.953746	0.982308	0.754032	0.544954	0.968027	0.649493	0.0201968	0.14784	0.670946	0.670946	0.586424	0.0845215	0.0852914	0.990973
351	Dha_Kin_pool_1	83903	GSG2	S	1.02591	0.949658	0.557284	0.372335	0.987786	0.46481	0.0539216	0.130778	0.470557	0.470557	0.586424	0.115867	0.0852914	-1.35849
352	Dha_Kin_pool_1	204851	HIPK1	S	1.03675	1.14152	0.617357	0.539511	1.08913	0.578434	0.0740812	0.0550455	0.531095	0.531095	0.586424	0.0553286	0.0852914	-0.648701
353	Dha_Kin_pool_1	4296	MAP3K11	S	0.961882	0.930461	0.631964	0.418214	0.946172	0.525089	0.0222177	0.151144	0.554962	0.554962	0.586424	0.0314622	0.0852914	-0.368879
354	Dha_Kin_pool_1	9212	AURKB	S	1.01567	0.984866	0.532933	0.263527	1.00027	0.39823	0.0217797	0.190499	0.398124	0.398124	0.586424	0.1883	0.0852914	-2.20773
355	Dha_Kin_pool_1	3985	LIMK2	S	1.10701	1.19598	0.816089	0.641053	1.15149	0.728571	0.0629135	0.123769	0.632718	0.632718	0.586424	0.0462936	0.0852914	0.542769
356	Dha_Kin_pool_1	2645	GCK	S	0.92321	0.864473	0.523302	0.361914	0.893842	0.442608	0.0415331	0.114119	0.495175	0.495175	0.586424	0.0912492	0.0852914	-1.06985
357	Dha_Kin_pool_1	2048	EPHB2	S	0.849347	0.828366	0.726994	0.429259	0.838856	0.578126	0.0148357	0.21053	0.689184	0.689184	0.586424	0.10276	0.0852914	1.20481
358	Dha_Kin_pool_1	23678	SGKL	S	1.06072	1.21527	0.673151	0.388443	1.138	0.530797	0.109285	0.201319	0.466431	0.466431	0.586424	0.119993	0.0852914	-1.40686
359	Dha_Kin_pool_1	E	E	A	0.485344	0.576172	0.659341	0.406025	0.530758	0.532683	0.0642251	0.179121			0.586424		0.0852914
360	Dha_Kin_pool_1	E	E	A	0.538773	0.574422	0.708041	0.423514	0.556598	0.565778	0.0252073	0.201192			0.586424		0.0852914
361	Dha_Kin_pool_1	5979	RET	S	0.838073	0.936609	0.709757	0.471037	0.887341	0.590397	0.0696751	0.168801	0.665355	0.665355	0.586424	0.0789311	0.0852914	0.925428
362	Dha_Kin_pool_1	5608	MAP2K6	S	0.931004	0.86974	0.645184	0.507994	0.900372	0.576589	0.0433198	0.0970075	0.64039	0.64039	0.586424	0.053966	0.0852914	0.632724
363	Dha_Kin_pool_1	26750	RPS6KC1	S	0.737022	0.772807	0.431761	0.345928	0.754914	0.388844	0.0253032	0.0606933	0.515084	0.515084	0.586424	0.0713403	0.0852914	-0.83643
364	Dha_Kin_pool_1	29922	NME7	S	1.06806	1.11503	0.747277	0.545577	1.09154	0.646427	0.0332169	0.142623	0.592214	0.592214	0.586424	0.00578996	0.0852914	0.0678845
365	Dha_Kin_pool_1	4294	MAP3K10	S	1.01102	1.06599	0.734647	0.599133	1.0385	0.66689	0.0388686	0.0958228	0.642164	0.642164	0.586424	0.0557395	0.0852914	0.653518
366	Dha_Kin_pool_1	83549	UCK1	S	0.950674	1.01878	0.667252	0.5556	0.984729	0.611426	0.0481611	0.0789498	0.620908	0.620908	0.586424	0.0344839	0.0852914	0.404307
367	Dha_Kin_pool_1	2868	GRK4	S	0.940516	0.860791	0.454938	0.424718	0.900653	0.439828	0.0563739	0.0213688	0.488343	0.488343	0.586424	0.0980809	0.0852914	-1.14995
368	Dha_Kin_pool_1	340156	LOC340156	S	1.07467	0.986912	0.792423	0.643918	1.03079	0.718171	0.0620537	0.105009	0.696719	0.696719	0.586424	0.110294	0.0852914	1.29315
369	Dha_Kin_pool_1	5613	PRKX	S	0.973499	1.01309	0.81032	0.615299	0.993294	0.712809	0.0279936	0.1379	0.717622	0.717622	0.586424	0.131198	0.0852914	1.53823
370	Dha_Kin_pool_1	10020	GNE	S	0.934269	0.883895	0.65029	0.452846	0.909082	0.551568	0.03562	0.139614	0.606731	0.606731	0.586424	0.0203068	0.0852914	0.238087
371	Dha_Kin_pool_1	4598	MVK	S	0.843037	0.791644	0.718042	0.50118	0.817341	0.609611	0.0363406	0.153344	0.745847	0.745847	0.586424	0.159423	0.0852914	1.86916
372	Dha_Kin_pool_1	1020	CDK5	S	0.965901	0.965384	0.733834	0.526307	0.965642	0.630071	0.000365772	0.146744	0.652489	0.652489	0.586424	0.0660645	0.0852914	0.774574
373	Dha_Kin_pool_1	79934	ADCK4	S	0.98898	0.824682	0.560587	0.366449	0.906831	0.463518	0.116176	0.137276	0.511141	0.511141	0.586424	0.0752834	0.0852914	-0.882661
374	Dha_Kin_pool_1	27102	HRI	S	1.0745	0.965489	0.60247	0.512006	1.02	0.557238	0.0770854	0.0639682	0.546314	0.546314	0.586424	0.0401105	0.0852914	-0.470276
375	Dha_Kin_pool_1	2263	FGFR2	S	1.12287	1.01714	0.632353	0.521668	1.07001	0.577011	0.074763	0.0782661	0.539258	0.539258	0.586424	0.047166	0.0852914	-0.552998
376	Dha_Kin_pool_1	2065	ERBB3	S	0.977572	0.955627	0.575771	0.354072	0.966599	0.464921	0.0155176	0.156765	0.480987	0.480987	0.586424	0.105438	0.0852914	-1.2362
377	Dha_Kin_pool_1	4752	NEK3	S	1.15967	1.01918	0.632576	0.39296	1.08943	0.512768	0.099337	0.169434	0.470678	0.470678	0.586424	0.115746	0.0852914	-1.35707
378	Dha_Kin_pool_1	10087	COL4A3BP	S	1.01744	1.16673	0.705727	0.577201	1.09208	0.641464	0.105565	0.0908814	0.587375	0.587375	0.586424	0.000951359	0.0852914	0.0111542
379	Dha_Kin_pool_1	8621	CDC2L5	S	1.10342	1.04862	0.595185	0.45372	1.07602	0.524452	0.0387517	0.100031	0.487399	0.487399	0.586424	0.0990252	0.0852914	-1.16102
380	Dha_Kin_pool_1	238	ALK	S	1.1522	1.0729	0.669666	0.537589	1.11255	0.603628	0.0560742	0.0933922	0.542564	0.542564	0.586424	0.0438606	0.0852914	-0.514244
381	Dha_Kin_pool_1	10290	SPEG	S	1.12281	1.13729	0.798276	0.630595	1.13005	0.714436	0.0102344	0.118568	0.632216	0.632216	0.586424	0.0457922	0.0852914	0.536891
382	Dha_Kin_pool_1	112858	TP53RK	S	1.08926	1.0855	0.539681	0.420898	1.08738	0.480289	0.00266322	0.083992	0.441694	0.441694	0.586424	0.144731	0.0852914	-1.69689
383	Dha_Kin_pool_1	E	E	A	0.55014	0.397375	0.688804	0.451242	0.473758	0.570023	0.108021	0.167982			0.586424		0.0852914
384	Dha_Kin_pool_1	E	E	K	0.0400016	0.0225298	0.0516629	0.0299955	0.0312657	0.0408292	0.0123545	0.0153211			0.586424		0.0852914
385	Dha_Kin_pool_2	5603	MAPK13	S	1.04128	1.0178	0.569877	0.716192	1.02954	0.643034	0.0166053	0.10346	0.624584	0.624584	0.602399	0.0221853	0.0670251	0.331
386	Dha_Kin_pool_2	7867	MAPKAPK3	S	0.978722	1.0192	0.608661	0.798003	0.99896	0.703332	0.0286201	0.133885	0.704064	0.704064	0.602399	0.101665	0.0670251	1.51683
387	Dha_Kin_pool_2	93	ACVR2B	S	1.02993	1.06721	0.397612	0.52041	1.04857	0.459011	0.0263624	0.0868313	0.437749	0.437749	0.602399	0.16465	0.0670251	-2.45654
388	Dha_Kin_pool_2	1956	EGFR	S	0.936576	0.897599	0.450986	0.571933	0.917087	0.511459	0.0275606	0.0855223	0.5577	0.5577	0.602399	0.0446993	0.0670251	-0.666904
389	Dha_Kin_pool_2	6098	ROS1	S	1.01192	1.01213	0.487627	0.641996	1.01203	0.564812	0.000148683	0.109155	0.5581	0.5581	0.602399	0.0442993	0.0670251	-0.660936
390	Dha_Kin_pool_2	3101	HK3	S	1.10853	1.00101	0.540873	0.808239	1.05477	0.674556	0.0760296	0.189056	0.639529	0.639529	0.602399	0.0371306	0.0670251	0.553981
391	Dha_Kin_pool_2	4921	DDR2	S	1.00652	0.970543	0.269147	0.281108	0.988532	0.275127	0.0254408	0.00845747	0.278319	0.278319	0.602399	0.32408	0.0670251	-4.8352
392	Dha_Kin_pool_2	23604	DAPK2	S	1.09704	1.03783	0.692825	0.800531	1.06744	0.746678	0.041865	0.0761599	0.699506	0.699506	0.602399	0.0971076	0.0670251	1.44882
393	Dha_Kin_pool_2	3705	ITPK1	S	0.926489	0.935585	0.482133	0.594141	0.931037	0.538137	0.00643192	0.0792015	0.577998	0.577998	0.602399	0.0244013	0.0670251	-0.364062
394	Dha_Kin_pool_2	1969	EPHA2	S	0.968824	0.982072	0.607206	0.782252	0.975448	0.694729	0.00936814	0.123776	0.712216	0.712216	0.602399	0.109817	0.0670251	1.63844
395	Dha_Kin_pool_2	5260	PHKG1	S	1.10663	0.995635	0.249045	0.565906	1.05113	0.407476	0.0784875	0.224054	0.387653	0.387653	0.602399	0.214746	0.0670251	-3.20396
396	Dha_Kin_pool_2	160851	DGKH	S	0.685485	0.785748	0.893712	0.958976	0.735616	0.926344	0.0708967	0.0461489	1.25928	1.25928	0.602399	0.656877	0.0670251	9.80048
397	Dha_Kin_pool_2	2444	FRK	S	0.990148	0.65916	0.458773	0.618376	0.824654	0.538575	0.234044	0.112857	0.653092	0.653092	0.602399	0.0506928	0.0670251	0.756326
398	Dha_Kin_pool_2	5291	PIK3CB	S	0.823023	0.954155	0.63636	0.739024	0.888589	0.687692	0.0927242	0.0725946	0.773914	0.773914	0.602399	0.171515	0.0670251	2.55897
399	Dha_Kin_pool_2	8814	CDKL1	S	0.959979	0.998992	0.398816	0.521653	0.979486	0.460234	0.0275859	0.0868591	0.469874	0.469874	0.602399	0.132525	0.0670251	-1.97725
400	Dha_Kin_pool_2	4915	NTRK2	S	0.803472	0.930585	0.582329	0.70576	0.867028	0.644044	0.0898828	0.0872791	0.742818	0.742818	0.602399	0.140419	0.0670251	2.09502
401	Dha_Kin_pool_2	9625	AATK	S	1.08712	1.08947	0.627759	0.592266	1.08829	0.610013	0.00165911	0.0250972	0.560522	0.560522	0.602399	0.0418766	0.0670251	-0.62479
402	Dha_Kin_pool_2	5582	PRKCG	S	0.919055	1.0466	0.491521	0.518914	0.982827	0.505217	0.0901867	0.0193702	0.514045	0.514045	0.602399	0.0883536	0.0670251	-1.31822
403	Dha_Kin_pool_2	11329	STK38	S	1.00405	1.08404	0.601957	0.720153	1.04404	0.661055	0.0565629	0.083577	0.633168	0.633168	0.602399	0.0307693	0.0670251	0.459072
404	Dha_Kin_pool_2	197258	FUK	S	0.995953	0.985651	0.528955	0.649143	0.990802	0.589049	0.00728505	0.0849862	0.594517	0.594517	0.602399	0.00788154	0.0670251	-0.117591
405	Dha_Kin_pool_2	205	AK3	S	1.09962	1.23002	0.597106	0.735651	1.16482	0.666379	0.0922064	0.0979659	0.572088	0.572088	0.602399	0.0303109	0.0670251	-0.452233
406	Dha_Kin_pool_2	1459	CSNK2A2	S	1.00739	1.09319	0.566493	0.666781	1.05029	0.616637	0.0606686	0.070914	0.587113	0.587113	0.602399	0.0152855	0.0670251	-0.228056
407	Dha_Kin_pool_2	E	E	D	1.15287	0.981802	1.07266	1.1051	1.06733	1.08888	0.12096	0.022934			0.602399		0.0670251
408	Dha_Kin_pool_2	E	E	K	0.044749	0.0468475	0.0565006	0.0797162	0.0457983	0.0681084	0.00148384	0.0164159			0.602399		0.0670251
409	Dha_Kin_pool_2	7444	VRK2	S	1.14249	1.17127	0.682653	0.896732	1.15688	0.789693	0.0203493	0.151377	0.682608	0.682608	0.602399	0.0802087	0.0670251	1.1967
410	Dha_Kin_pool_2	369	ARAF1	S	0.886763	1.03254	0.362808	0.291751	0.959649	0.327279	0.103077	0.0502454	0.341041	0.341041	0.602399	0.261358	0.0670251	-3.89941
411	Dha_Kin_pool_2	613	BCR	S	1.04362	1.0705	0.622206	0.654612	1.05706	0.638409	0.0190071	0.0229145	0.603945	0.603945	0.602399	0.00154647	0.0670251	0.0230731
412	Dha_Kin_pool_2	1633	DCK	S	1.0339	0.969496	0.451558	0.48039	1.0017	0.465974	0.0455374	0.0203875	0.465185	0.465185	0.602399	0.137214	0.0670251	-2.04721
413	Dha_Kin_pool_2	93627	MGC16169	S	0.944206	1.01029	0.49492	0.567943	0.977246	0.531431	0.0467259	0.0516353	0.543805	0.543805	0.602399	0.0585936	0.0670251	-0.874205
414	Dha_Kin_pool_2	9162	DGKI	S	0.989772	0.986025	0.548666	0.729649	0.987898	0.639157	0.00264973	0.127975	0.646987	0.646987	0.602399	0.0445881	0.0670251	0.665246
415	Dha_Kin_pool_2	10654	PMVK	S	0.721145	0.848677	0.417452	0.54076	0.784911	0.479106	0.090179	0.0871919	0.610395	0.610395	0.602399	0.00799603	0.0670251	0.119299
416	Dha_Kin_pool_2	2041	EPHA1	S	1.06929	1.01582	0.578833	0.681786	1.04255	0.63031	0.0378077	0.0727987	0.604583	0.604583	0.602399	0.00218385	0.0670251	0.0325826
417	Dha_Kin_pool_2	5894	RAF1	S	0.94476	0.994215	0.676752	0.736327	0.969487	0.70654	0.0349699	0.0421258	0.728777	0.728777	0.602399	0.126378	0.0670251	1.88553
418	Dha_Kin_pool_2	5580	PRKCD	S	1.1967	1.01101	0.555053	0.400529	1.10385	0.477791	0.131302	0.109265	0.432839	0.432839	0.602399	0.16956	0.0670251	-2.5298
419	Dha_Kin_pool_2	545	ATR	S	1.17709	0.961648	0.629549	0.798995	1.06937	0.714272	0.15234	0.119816	0.667938	0.667938	0.602399	0.0655394	0.0670251	0.977835
420	Dha_Kin_pool_2	815	CAMK2A	S	0.852887	0.86811	0.457867	0.577108	0.860498	0.517488	0.0107646	0.0843158	0.601381	0.601381	0.602399	0.00101748	0.0670251	-0.0151805
421	Dha_Kin_pool_2	3791	KDR	S	1.04307	1.02555	0.6561	0.914207	1.03431	0.785153	0.0123881	0.182509	0.759112	0.759112	0.602399	0.156713	0.0670251	2.33812
422	Dha_Kin_pool_2	23097	CDK11	S	0.955389	0.924611	0.552314	0.596785	0.94	0.574549	0.0217627	0.0314459	0.611223	0.611223	0.602399	0.00882385	0.0670251	0.13165
423	Dha_Kin_pool_2	1445	CSK	S	1.00272	0.997003	0.582885	0.621748	0.999864	0.602317	0.00404525	0.0274805	0.602399	0.602399	0.602399	0	0.0670251	0
424	Dha_Kin_pool_2	157	ADRBK2	S	0.797973	0.975744	0.631095	0.607136	0.886859	0.619115	0.125703	0.0169412	0.698099	0.698099	0.602399	0.0957003	0.0670251	1.42783
425	Dha_Kin_pool_2	22858	ICK	S	0.687989	0.824791	0.270168	0.235686	0.75639	0.252927	0.0967339	0.024383	0.334387	0.334387	0.602399	0.268012	0.0670251	-3.99868
426	Dha_Kin_pool_2	90956	ADCK2	S	0.925616	1.01837	0.909174	1.20066	0.971991	1.05492	0.0655844	0.206111	1.08531	1.08531	0.602399	0.482916	0.0670251	7.20501
427	Dha_Kin_pool_2	55300	PI4K2B	S	1.01473	1.03222	0.522263	0.661312	1.02348	0.591788	0.0123721	0.0983228	0.578213	0.578213	0.602399	0.0241856	0.0670251	-0.360843
428	Dha_Kin_pool_2	80122	FLJ23074	S	1.0853	0.977853	0.626792	0.814469	1.03157	0.720631	0.0759747	0.132707	0.698573	0.698573	0.602399	0.0961743	0.0670251	1.4349
429	Dha_Kin_pool_2	28996	HIPK2	S	1.00677	1.01191	0.527138	0.671538	1.00934	0.599338	0.00364009	0.102106	0.593791	0.593791	0.602399	0.00860739	0.0670251	-0.128421
430	Dha_Kin_pool_2	81788	SNARK	S	0.997276	1.003	0.470697	0.82095	1.00014	0.645823	0.00404525	0.247666	0.645735	0.645735	0.602399	0.0433365	0.0670251	0.646572
431	Dha_Kin_pool_2	E	E	D	0.970154	1.00885	1.05128	1.28874	0.989501	1.17001	0.0273602	0.167905			0.602399		0.0670251
432	Dha_Kin_pool_2	E	E	D	0.944815	0.979839	1.03659	1.16001	0.962327	1.0983	0.0247657	0.0872689			0.602399		0.0670251
433	Dha_Kin_pool_2	55351	STK32B	S	1.00417	1.10243	0.563789	0.700936	1.0533	0.632363	0.0694795	0.0969777	0.600361	0.600361	0.602399	0.00203805	0.0670251	-0.0304073
434	Dha_Kin_pool_2	5610	PRKR	S	1.07118	1.04134	0.591881	0.735355	1.05626	0.663618	0.0211003	0.101451	0.628274	0.628274	0.602399	0.0258748	0.0670251	0.386046
435	Dha_Kin_pool_2	11035	RIPK3	S	1.02233	1.0279	0.529248	0.563724	1.02511	0.546486	0.00393928	0.0243782	0.533098	0.533098	0.602399	0.0693008	0.0670251	-1.03395
436	Dha_Kin_pool_2	54986	ULK4	S	1.04425	1.11475	0.613057	0.806375	1.0795	0.709716	0.0498514	0.136696	0.657447	0.657447	0.602399	0.0550485	0.0670251	0.821313
437	Dha_Kin_pool_2	56848	SPHK2	S	0.785681	0.844697	0.499124	0.683859	0.815189	0.591491	0.0417302	0.130628	0.725588	0.725588	0.602399	0.123189	0.0670251	1.83796
438	Dha_Kin_pool_2	7016	TESK1	S	0.908675	0.957374	0.355133	0.502146	0.933025	0.428639	0.0344359	0.103954	0.459408	0.459408	0.602399	0.142991	0.0670251	-2.13339
439	Dha_Kin_pool_2	1453	CSNK1D	S	1.07489	1.00483	0.562215	0.660967	1.03986	0.611591	0.0495392	0.0698282	0.588146	0.588146	0.602399	0.014253	0.0670251	-0.212652
440	Dha_Kin_pool_2	8444	DYRK3	S	1.09411	0.995167	0.623855	0.749731	1.04464	0.686793	0.0699647	0.0890078	0.657445	0.657445	0.602399	0.0550459	0.0670251	0.821274
441	Dha_Kin_pool_2	7297	TYK2	S	0.974674	0.972665	0.582647	0.744607	0.973669	0.663627	0.00142105	0.114523	0.681574	0.681574	0.602399	0.0791746	0.0670251	1.18127
442	Dha_Kin_pool_2	53904	MYO3A	S	0.959261	0.97448	0.585216	0.618542	0.966871	0.601879	0.0107614	0.0235651	0.622502	0.622502	0.602399	0.0201031	0.0670251	0.299934
443	Dha_Kin_pool_2	8877	SPHK1	S	1.01164	0.9469	0.554948	0.728693	0.979271	0.641821	0.0457799	0.122856	0.655406	0.655406	0.602399	0.0530073	0.0670251	0.790859
444	Dha_Kin_pool_2	10926	ASK	S	0.995825	0.9452	0.466194	0.653876	0.970513	0.560035	0.0357974	0.132711	0.577051	0.577051	0.602399	0.0253479	0.0670251	-0.378185
445	Dha_Kin_pool_2	5159	PDGFRB	S	0.872442	0.7378	0.279241	0.270806	0.805121	0.275024	0.0952066	0.00596421	0.341593	0.341593	0.602399	0.260806	0.0670251	-3.89117
446	Dha_Kin_pool_2	2268	FGR	S	1.05269	1.09523	0.616804	0.769568	1.07396	0.693186	0.0300822	0.108021	0.64545	0.64545	0.602399	0.0430515	0.0670251	0.642319
447	Dha_Kin_pool_2	4919	ROR1	S	0.955036	0.957563	0.4699	0.565739	0.9563	0.51782	0.00178709	0.0677685	0.541483	0.541483	0.602399	0.0609162	0.0670251	-0.908857
448	Dha_Kin_pool_2	51755	CRK7	S	0.952836	1.02359	0.423748	0.317387	0.988212	0.370567	0.0500301	0.0752085	0.374987	0.374987	0.602399	0.227411	0.0670251	-3.39293
449	Dha_Kin_pool_2	1460	CSNK2B	S	0.798441	0.858186	0.301167	0.267837	0.828314	0.284502	0.0422457	0.0235679	0.343471	0.343471	0.602399	0.258928	0.0670251	-3.86315
450	Dha_Kin_pool_2	2066	ERBB4	S	0.993978	1.01578	0.561932	0.556984	1.00488	0.559458	0.0154138	0.00349839	0.556743	0.556743	0.602399	0.0456562	0.0670251	-0.681181
451	Dha_Kin_pool_2	9088	PKMYT1	S	0.90977	0.885349	0.526836	0.654957	0.897559	0.590897	0.0172688	0.0905952	0.658337	0.658337	0.602399	0.0559384	0.0670251	0.83459
452	Dha_Kin_pool_2	3551	IKBKB	S	1.05641	1.05352	0.579638	0.695724	1.05497	0.637681	0.00204273	0.0820852	0.604457	0.604457	0.602399	0.00205847	0.0670251	0.0307119
453	Dha_Kin_pool_2	9175	MAP3K13	S	1.06477	1.11619	0.487743	0.546266	1.09048	0.517004	0.0363597	0.041382	0.474107	0.474107	0.602399	0.128291	0.0670251	-1.91408
454	Dha_Kin_pool_2	57118	CAMK1D	S	1.1156	1.06271	0.552418	0.724581	1.08915	0.6385	0.0373995	0.121737	0.586234	0.586234	0.602399	0.0161647	0.0670251	-0.241174
455	Dha_Kin_pool_2	E	E	D	1.00713	1.03307	1.04694	1.20166	1.0201	1.1243	0.0183408	0.1094			0.602399		0.0670251
456	Dha_Kin_pool_2	E	E	D	0.94648	1.01996	1.05268	1.17514	0.983218	1.11391	0.0519562	0.0865855			0.602399		0.0670251
457	Dha_Kin_pool_2	11213	IRAK3	S	1.10737	1.14571	0.32093	0.29894	1.12654	0.309935	0.0271059	0.0155494	0.275121	0.275121	0.602399	0.327278	0.0670251	-4.88291
458	Dha_Kin_pool_2	4342	MOS	S	1.07094	1.07136	0.561899	0.634673	1.07115	0.598286	0.000297358	0.0514587	0.558543	0.558543	0.602399	0.0438554	0.0670251	-0.654313
459	Dha_Kin_pool_2	1027	CDKN1B	S	1.04712	1.03274	0.546972	0.712933	1.03993	0.629952	0.0101671	0.117352	0.605762	0.605762	0.602399	0.00336314	0.0670251	0.0501774
460	Dha_Kin_pool_2	1613	DAPK3	S	1.02589	1.03143	0.59012	0.728872	1.02866	0.659496	0.00392111	0.0981123	0.641122	0.641122	0.602399	0.0387229	0.0670251	0.577737
461	Dha_Kin_pool_2	4214	MAP3K1	S	0.964535	0.995374	0.551952	0.686443	0.979954	0.619198	0.0218064	0.0950992	0.631864	0.631864	0.602399	0.0294647	0.0670251	0.439607
462	Dha_Kin_pool_2	7535	ZAP70	S	1.13286	1.03783	0.56689	0.707197	1.08534	0.637043	0.0671993	0.0992119	0.586951	0.586951	0.602399	0.0154477	0.0670251	-0.230476
463	Dha_Kin_pool_2	26576	STK23	S	1.05528	1.00773	0.576973	0.724319	1.0315	0.650646	0.033626	0.104189	0.630774	0.630774	0.602399	0.0283756	0.0670251	0.423358
464	Dha_Kin_pool_2	5754	PTK7	S	1.05195	0.886684	0.532272	0.548102	0.969318	0.540187	0.116862	0.0111935	0.557286	0.557286	0.602399	0.0451129	0.0670251	-0.673074
465	Dha_Kin_pool_2	83694	RPS6KL1	S	0.943057	0.902965	0.421515	0.220387	0.923011	0.320951	0.0283497	0.142219	0.347722	0.347722	0.602399	0.254677	0.0670251	-3.79973
466	Dha_Kin_pool_2	8396	PIP5K2B	S	0.962872	0.970194	0.819399	0.993596	0.966533	0.906498	0.00517737	0.123176	0.937886	0.937886	0.602399	0.335487	0.0670251	5.0054
467	Dha_Kin_pool_2	6789	STK4	S	1.09746	1.0966	0.601523	0.796318	1.09703	0.69892	0.00060344	0.137741	0.637103	0.637103	0.602399	0.0347039	0.0670251	0.517775
468	Dha_Kin_pool_2	9223	BAIAP1	S	0.979046	0.96626	0.585284	0.703478	0.972653	0.644381	0.00904059	0.083576	0.662498	0.662498	0.602399	0.0600995	0.0670251	0.896672
469	Dha_Kin_pool_2	9748	SLK	S	0.951787	0.916466	0.417545	0.468017	0.934127	0.442781	0.0249756	0.035689	0.474005	0.474005	0.602399	0.128394	0.0670251	-1.91561
470	Dha_Kin_pool_2	23396	PIP5K1C	S	0.892261	0.923249	0.526884	0.584478	0.907755	0.555681	0.0219115	0.0407247	0.612148	0.612148	0.602399	0.00974961	0.0670251	0.145462
471	Dha_Kin_pool_2	5211	PFKL	S	0.873057	0.883661	0.497172	0.474899	0.878359	0.486035	0.00749824	0.0157497	0.553345	0.553345	0.602399	0.0490541	0.0670251	-0.731876
472	Dha_Kin_pool_2	5105	PCK1	S	0.898566	0.855983	0.478548	0.512325	0.877275	0.495437	0.0301104	0.023884	0.564746	0.564746	0.602399	0.0376533	0.0670251	-0.56178
473	Dha_Kin_pool_2	1025	CDK9	S	0.703703	0.775162	0.364845	0.262656	0.739433	0.313751	0.0505297	0.0722583	0.424313	0.424313	0.602399	0.178086	0.0670251	-2.65701
474	Dha_Kin_pool_2	2264	FGFR4	S	1.02095	1.00463	0.555414	0.702506	1.01279	0.62896	0.0115458	0.10401	0.621017	0.621017	0.602399	0.0186184	0.0670251	0.277782
475	Dha_Kin_pool_2	27330	RPS6KA6	S	1.05167	1.0075	0.580254	0.653088	1.02958	0.616671	0.0312309	0.0515015	0.598952	0.598952	0.602399	0.00344657	0.0670251	-0.0514221
476	Dha_Kin_pool_2	6732	SRPK1	S	0.96533	0.940456	0.565779	0.606572	0.952893	0.586175	0.0175885	0.0288454	0.615153	0.615153	0.602399	0.0127542	0.0670251	0.190291
477	Dha_Kin_pool_2	5566	PRKACA	S	1.03482	1.06263	0.526989	0.662836	1.04872	0.594912	0.0196606	0.0960583	0.567272	0.567272	0.602399	0.0351267	0.0670251	-0.524084
478	Dha_Kin_pool_2	2185	PTK2B	S	0.887658	1.04861	0.595099	0.699887	0.968133	0.647493	0.113809	0.0740965	0.668806	0.668806	0.602399	0.066407	0.0670251	0.990779
479	Dha_Kin_pool_2	E	E	D	0.998516	1.037	1.0197	0.961712	1.01776	0.990708	0.0272156	0.0410062			0.602399		0.0670251
480	Dha_Kin_pool_2	E	E	D	1.11991	1.06423	0.978602	1.06188	1.09207	1.02024	0.0393703	0.0588828			0.602399		0.0670251
481	Dha_Kin_pool_2	10461	MERTK	S	1.01066	1.02364	0.559332	0.699047	1.01715	0.62919	0.00917926	0.0987937	0.618581	0.618581	0.602399	0.0161821	0.0670251	0.241434
482	Dha_Kin_pool_2	64781	CERK	S	1.11404	1.09771	0.551785	0.65615	1.10588	0.603968	0.0115457	0.0737972	0.546143	0.546143	0.602399	0.0562563	0.0670251	-0.839332
483	Dha_Kin_pool_2	64710	NUCKS	S	1.10873	1.17843	0.663201	0.875575	1.14358	0.769388	0.0492844	0.150171	0.672788	0.672788	0.602399	0.0703895	0.0670251	1.0502
484	Dha_Kin_pool_2	11113	CIT	S	1.12772	1.19832	0.531746	0.611917	1.16302	0.571832	0.0499233	0.0566894	0.491678	0.491678	0.602399	0.110721	0.0670251	-1.65193
485	Dha_Kin_pool_2	344387	CDKL4	S	1.13071	1.1072	0.616749	0.812755	1.11895	0.714752	0.0166279	0.138597	0.638768	0.638768	0.602399	0.0363694	0.0670251	0.542624
486	Dha_Kin_pool_2	79834	KIAA2002	S	1.05955	1.0186	0.509673	0.584636	1.03908	0.547155	0.0289537	0.053007	0.526578	0.526578	0.602399	0.0758208	0.0670251	-1.13123
487	Dha_Kin_pool_2	1399	CRKL	S	1.08414	1.0151	0.536173	0.610086	1.04962	0.573129	0.0488188	0.0522644	0.546034	0.546034	0.602399	0.0563646	0.0670251	-0.840948
488	Dha_Kin_pool_2	9252	RPS6KA5	S	1.14801	1.05777	0.610812	0.77168	1.10289	0.691246	0.0638042	0.113751	0.626758	0.626758	0.602399	0.0243593	0.0670251	0.363435
489	Dha_Kin_pool_2	282974	STK32C	S	0.996283	0.898952	0.501811	0.53724	0.947617	0.519525	0.0688233	0.0250525	0.548244	0.548244	0.602399	0.0541549	0.0670251	-0.80798
490	Dha_Kin_pool_2	25865	PRKD2	S	0.996535	0.932314	0.556092	0.694828	0.964425	0.62546	0.0454111	0.0981015	0.648532	0.648532	0.602399	0.046133	0.0670251	0.688295
491	Dha_Kin_pool_2	7084	TK2	S	0.830649	0.97702	0.333767	0.28401	0.903834	0.308888	0.1035	0.0351838	0.341753	0.341753	0.602399	0.260646	0.0670251	-3.88878
492	Dha_Kin_pool_2	1457	CSNK2A1	S	0.674059	0.829163	0.350879	0.348496	0.751611	0.349688	0.109675	0.00168544	0.465251	0.465251	0.602399	0.137148	0.0670251	-2.04622
493	Dha_Kin_pool_2	5871	MAP4K2	S	0.927668	0.897844	0.568575	0.695942	0.912756	0.632259	0.0210889	0.0900623	0.692692	0.692692	0.602399	0.0902931	0.0670251	1.34715
494	Dha_Kin_pool_2	9943	OSR1	S	1.00346	0.97065	0.555581	0.659774	0.987058	0.607678	0.0232033	0.0736753	0.615646	0.615646	0.602399	0.0132468	0.0670251	0.197639
495	Dha_Kin_pool_2	5891	RAGE	S	0.947216	0.997831	0.616243	0.768953	0.972524	0.692598	0.0357897	0.107982	0.712166	0.712166	0.602399	0.109767	0.0670251	1.6377
496	Dha_Kin_pool_2	659	BMPR2	S	0.898989	1.03058	0.620062	0.68249	0.964784	0.651276	0.093048	0.0441435	0.675048	0.675048	0.602399	0.0726495	0.0670251	1.08392
497	Dha_Kin_pool_2	340371	NRBP2	S	0.788731	0.800109	0.448975	0.471405	0.79442	0.46019	0.0080456	0.0158603	0.579278	0.579278	0.602399	0.0231212	0.0670251	-0.344964
498	Dha_Kin_pool_2	6416	MAP2K4	S	1.17444	1.04286	0.555747	0.586704	1.10865	0.571225	0.0930395	0.0218899	0.515246	0.515246	0.602399	0.0871533	0.0670251	-1.30031
499	Dha_Kin_pool_2	65220	FLJ13052	S	1.01905	0.981198	0.567556	0.696124	1.00012	0.63184	0.0267651	0.0909111	0.631762	0.631762	0.602399	0.0293631	0.0670251	0.438091
500	Dha_Kin_pool_2	11011	TLK2	S	0.927306	1.00217	0.525913	0.62261	0.964738	0.574262	0.0529362	0.068375	0.595252	0.595252	0.602399	0.00714713	0.0670251	-0.106634
501	Dha_Kin_pool_2	9414	TJP2	S	0.904645	0.974121	0.541947	0.691521	0.939383	0.616734	0.0491273	0.105765	0.656531	0.656531	0.602399	0.0541322	0.0670251	0.807641
502	Dha_Kin_pool_2	203054	ADCK5	S	0.79582	0.866218	0.348776	0.421466	0.831019	0.385121	0.049779	0.0513994	0.463433	0.463433	0.602399	0.138966	0.0670251	-2.07335
503	Dha_Kin_pool_2	E	E	D	1.04039	1.02857	0.809587	0.731071	1.03448	0.770329	0.0083584	0.0555191			0.602399		0.0670251
504	Dha_Kin_pool_2	E	E	D	0.920709	0.979743	1.05022	1.06591	0.950226	1.05807	0.0417438	0.0110973			0.602399		0.0670251
505	Dha_Kin_pool_2	5600	MAPK11	S	0.891362	0.987352	0.524503	0.634911	0.939357	0.579707	0.0678755	0.0780705	0.617131	0.617131	0.602399	0.0147325	0.0670251	0.219805
506	Dha_Kin_pool_2	5163	PDK1	S	0.960336	1.00134	0.553726	0.634771	0.980837	0.594248	0.0289919	0.0573079	0.605859	0.605859	0.602399	0.00345987	0.0670251	0.0516205
507	Dha_Kin_pool_2	253430	IPMK	S	1.01639	1.07728	0.547362	0.643985	1.04684	0.595674	0.0430511	0.0683229	0.569023	0.569023	0.602399	0.0333758	0.0670251	-0.49796
508	Dha_Kin_pool_2	9833	MELK	S	1.06802	1.19189	0.5484	0.658309	1.12996	0.603355	0.0875895	0.0777173	0.533963	0.533963	0.602399	0.0684358	0.0670251	-1.02105
509	Dha_Kin_pool_2	5583	PRKCH	S	0.977906	1.00849	0.508533	0.621304	0.993196	0.564918	0.0216229	0.0797411	0.568788	0.568788	0.602399	0.0336108	0.0670251	-0.501466
510	Dha_Kin_pool_2	5063	PAK3	S	1.05214	1.17982	0.613694	0.735432	1.11598	0.674563	0.0902865	0.0860819	0.604459	0.604459	0.602399	0.00205977	0.0670251	0.0307314
511	Dha_Kin_pool_2	3645	INSRR	S	0.96064	0.968803	0.586922	0.657671	0.964721	0.622296	0.00577249	0.0500278	0.645053	0.645053	0.602399	0.0426541	0.0670251	0.636391
512	Dha_Kin_pool_2	200576	PIP5K3	S	1.12355	0.998663	0.552379	0.64	1.06111	0.59619	0.0883067	0.061957	0.561857	0.561857	0.602399	0.0405418	0.0670251	-0.604875
513	Dha_Kin_pool_2	657	BMPR1A	S	1.01177	0.984174	0.601654	0.717972	0.997971	0.659813	0.019512	0.0822493	0.661154	0.661154	0.602399	0.0587556	0.0670251	0.876621
514	Dha_Kin_pool_2	5232	PGK2	S	1.07681	0.973363	0.538237	0.687033	1.02508	0.612635	0.0731449	0.105215	0.597644	0.597644	0.602399	0.00475501	0.0670251	-0.0709438
515	Dha_Kin_pool_2	701	BUB1B	S	0.792538	0.707814	0.451359	0.592851	0.750176	0.522105	0.0599085	0.10005	0.695977	0.695977	0.602399	0.0935778	0.0670251	1.39616
516	Dha_Kin_pool_2	5607	MAP2K5	S	0.981214	1.09009	0.571687	0.693628	1.03565	0.632658	0.0769843	0.086226	0.61088	0.61088	0.602399	0.00848089	0.0670251	0.126533
517	Dha_Kin_pool_2	80216	LAK	S	1.14854	1.06683	0.55424	0.672069	1.10768	0.613155	0.0577778	0.0833176	0.553548	0.553548	0.602399	0.0488505	0.0670251	-0.728839
518	Dha_Kin_pool_2	1022	CDK7	S	1.10617	0.991984	0.649731	0.674897	1.04907	0.662314	0.0807387	0.0177954	0.631332	0.631332	0.602399	0.0289327	0.0670251	0.43167
519	Dha_Kin_pool_2	79705	LRRK1	S	0.894725	0.914744	0.585389	0.60933	0.904735	0.59736	0.0141556	0.0169283	0.660259	0.660259	0.602399	0.0578605	0.0670251	0.863267
520	Dha_Kin_pool_2	124923	FLJ25006	S	0.983892	1.00477	0.545456	0.560639	0.994331	0.553047	0.0147623	0.0107361	0.5562	0.5562	0.602399	0.0461986	0.0670251	-0.689273
521	Dha_Kin_pool_2	1432	MAPK14	S	1.20954	0.968743	0.553641	0.643257	1.08914	0.598449	0.170272	0.0633683	0.549467	0.549467	0.602399	0.0529314	0.0670251	-0.789726
522	Dha_Kin_pool_2	29110	TBK1	S	1.23653	1.06923	0.536453	0.663234	1.15288	0.599843	0.1183	0.0896481	0.520301	0.520301	0.602399	0.0820977	0.0670251	-1.22488
523	Dha_Kin_pool_2	10595	ERN2	S	0.963937	0.969267	0.580882	0.670068	0.966602	0.625475	0.00376862	0.0630644	0.647086	0.647086	0.602399	0.0446876	0.0670251	0.666729
524	Dha_Kin_pool_2	7049	TGFBR3	S	1.08852	1.07938	0.588286	0.658253	1.08395	0.623269	0.00646421	0.0494736	0.574996	0.574996	0.602399	0.0274024	0.0670251	-0.408839
525	Dha_Kin_pool_2	51727	UMP-CMPK	S	0.964695	0.897052	0.429923	0.599546	0.930874	0.514735	0.0478308	0.119942	0.552959	0.552959	0.602399	0.04944	0.0670251	-0.737634
526	Dha_Kin_pool_2	1119	CHKA	S	0.988231	1.08943	0.556554	0.707123	1.03883	0.631839	0.0715585	0.106468	0.608221	0.608221	0.602399	0.00582181	0.0670251	0.0868601
527	Dha_Kin_pool_2	E	E	D	0.878099	0.974339	0.917541	0.921605	0.926219	0.919573	0.068052	0.00287324			0.602399		0.0670251
528	Dha_Kin_pool_2	E	E	D	0.961828	0.939064	0.977105	1.01247	0.950446	0.994789	0.0160966	0.025009			0.602399		0.0670251
529	Dha_Kin_pool_2	65266	WNK4	S	0.935025	0.973676	0.503844	0.661494	0.95435	0.582669	0.0273303	0.111475	0.61054	0.61054	0.602399	0.00814121	0.0670251	0.121465
530	Dha_Kin_pool_2	6195	RPS6KA1	S	0.86025	0.802544	0.741641	0.956436	0.831397	0.849039	0.0408045	0.151883	1.02122	1.02122	0.602399	0.418821	0.0670251	6.24872
531	Dha_Kin_pool_2	117283	IHPK3	S	0.44775	0.523446	0.184297	0.183396	0.485598	0.183847	0.0535252	0.000637311	0.378599	0.378599	0.602399	0.2238	0.0670251	-3.33905
532	Dha_Kin_pool_2	660	BMX	S	1.03445	1.12566	0.576998	0.643971	1.08005	0.610485	0.0644927	0.0473569	0.565236	0.565236	0.602399	0.0371626	0.0670251	-0.554458
533	Dha_Kin_pool_2	57396	CLK4	S	0.891229	1.07545	0.60843	0.750203	0.983339	0.679316	0.130263	0.100249	0.690826	0.690826	0.602399	0.0884274	0.0670251	1.31932
534	Dha_Kin_pool_2	5062	PAK2	S	0.69442	0.873409	0.464542	0.46814	0.783914	0.466341	0.126564	0.0025441	0.594888	0.594888	0.602399	0.00751086	0.0670251	-0.11206
535	Dha_Kin_pool_2	1452	CSNK1A1	S	0.815367	1.05838	0.625151	0.778497	0.936875	0.701824	0.171838	0.108432	0.749112	0.749112	0.602399	0.146713	0.0670251	2.18893
536	Dha_Kin_pool_2	4831	NME2	S	1.0845	1.07531	0.607957	0.746039	1.07991	0.676998	0.00649409	0.0976388	0.626904	0.626904	0.602399	0.0245053	0.0670251	0.365614
537	Dha_Kin_pool_2	4117	MAK	S	0.963767	0.913549	0.503532	0.52297	0.938658	0.513251	0.0355095	0.0137445	0.546792	0.546792	0.602399	0.0556064	0.0670251	-0.829636
538	Dha_Kin_pool_2	5293	PIK3CD	S	1.12867	1.00443	0.509127	0.534313	1.06655	0.52172	0.0878568	0.0178091	0.489166	0.489166	0.602399	0.113233	0.0670251	-1.68941
539	Dha_Kin_pool_2	9064	MAP3K6	S	1.05999	1.06006	0.48591	0.589278	1.06002	0.537594	5.22199e-05	0.073092	0.507153	0.507153	0.602399	0.0952456	0.0670251	-1.42105
540	Dha_Kin_pool_2	440275	EIF2AK4	S	0.969355	0.885672	0.53327	0.626992	0.927513	0.580131	0.0591728	0.0662716	0.625469	0.625469	0.602399	0.0230703	0.0670251	0.344204
541	Dha_Kin_pool_2	10201	NME6	S	1.25937	1.03768	0.58421	0.76935	1.14852	0.67678	0.156758	0.130914	0.589262	0.589262	0.602399	0.0131365	0.0670251	-0.195994
542	Dha_Kin_pool_2	1859	DYRK1A	S	1.13112	0.90411	0.536704	0.667023	1.01762	0.601864	0.16052	0.0921489	0.591445	0.591445	0.602399	0.0109537	0.0670251	-0.163427
543	Dha_Kin_pool_2	814	CAMK4	S	1.14738	1.00201	0.586199	0.642238	1.0747	0.614218	0.102795	0.0396256	0.571526	0.571526	0.602399	0.0308724	0.0670251	-0.46061
544	Dha_Kin_pool_2	51347	JIK	S	0.997232	0.91366	0.594627	0.729177	0.955446	0.661902	0.0590945	0.0951413	0.692768	0.692768	0.602399	0.0903688	0.0670251	1.34828
545	Dha_Kin_pool_2	5313	PKLR	S	1.28011	0.997989	0.580491	0.654629	1.13905	0.61756	0.199492	0.0524236	0.542171	0.542171	0.602399	0.060228	0.0670251	-0.89859
546	Dha_Kin_pool_2	57144	PAK7	S	0.908526	0.734769	0.410542	0.375619	0.821648	0.39308	0.122865	0.0246943	0.478405	0.478405	0.602399	0.123994	0.0670251	-1.84996
547	Dha_Kin_pool_2	7443	VRK1	S	1.11303	0.971637	0.656822	0.743291	1.04233	0.700056	0.0999794	0.0611433	0.671624	0.671624	0.602399	0.0692256	0.0670251	1.03283
548	Dha_Kin_pool_2	285220	EPHA6	S	1.09028	1.02131	0.566137	0.645919	1.0558	0.606028	0.0487667	0.0564149	0.574001	0.574001	0.602399	0.0283975	0.0670251	-0.423684
549	Dha_Kin_pool_2	139728	PNCK	S	1.00277	1.00219	0.446366	0.661295	1.00248	0.553831	0.000411773	0.151977	0.552462	0.552462	0.602399	0.0499366	0.0670251	-0.745044
550	Dha_Kin_pool_2	51231	VRK3	S	0.976403	1.03279	0.54123	0.669848	1.00459	0.605539	0.0398681	0.0909471	0.60277	0.60277	0.602399	0.000370675	0.0670251	0.00553039
551	Dha_Kin_pool_2	E	E	D	0.897869	1.00527	1.01203	1.02108	0.951572	1.01656	0.0759474	0.00640186			0.602399		0.0670251
552	Dha_Kin_pool_2	E	E	D	0.975223	0.980439	0.959727	0.945685	0.977831	0.952706	0.00368828	0.00992913			0.602399		0.0670251
553	Dha_Kin_pool_2	5156	PDGFRA	S	0.958259	1.03521	0.432653	0.594936	0.996734	0.513794	0.0544124	0.114751	0.515478	0.515478	0.602399	0.0869209	0.0670251	-1.29684
554	Dha_Kin_pool_2	780	DDR1	S	0.760952	0.964058	0.823419	1.00445	0.862505	0.913934	0.143618	0.128007	1.05963	1.05963	0.602399	0.457228	0.0670251	6.82175
555	Dha_Kin_pool_2	5286	PIK3C2A	S	0.803549	0.843888	0.325736	0.367268	0.823719	0.346502	0.0285236	0.0293674	0.420656	0.420656	0.602399	0.181743	0.0670251	-2.71157
556	Dha_Kin_pool_2	202374	STK32A	S	1.11871	1.14977	0.570528	0.77253	1.13424	0.671529	0.0219624	0.142837	0.592053	0.592053	0.602399	0.0103454	0.0670251	-0.154351
557	Dha_Kin_pool_2	55872	TOPK	S	0.884629	1.06307	0.573504	0.648797	0.97385	0.61115	0.126178	0.0532402	0.627561	0.627561	0.602399	0.0251623	0.0670251	0.375416
558	Dha_Kin_pool_2	51776	ZAK	S	0.960845	1.05949	0.59371	0.699806	1.01017	0.646758	0.0697538	0.0750211	0.640247	0.640247	0.602399	0.0378485	0.0670251	0.564691
559	Dha_Kin_pool_2	5166	PDK4	S	0.968503	1.02211	0.548547	0.658965	0.995308	0.603756	0.0379072	0.0780775	0.606602	0.606602	0.602399	0.0042031	0.0670251	0.0627093
560	Dha_Kin_pool_2	1147	CHUK	S	0.907572	0.988663	0.540455	0.656959	0.948117	0.598707	0.0573397	0.0823812	0.631469	0.631469	0.602399	0.0290703	0.0670251	0.433723
561	Dha_Kin_pool_2	27010	TPK1	S	0.926092	1.09092	0.63834	0.743401	1.00851	0.69087	0.116551	0.0742893	0.685043	0.685043	0.602399	0.0826443	0.0670251	1.23304
562	Dha_Kin_pool_2	283629	C14ORF20	S	1.00551	0.947193	0.55882	0.652253	0.976352	0.605537	0.0412365	0.0660676	0.620203	0.620203	0.602399	0.0178043	0.0670251	0.265636
563	Dha_Kin_pool_2	415116	PIM3	S	1.14028	1.08209	0.580572	0.745923	1.11119	0.663247	0.0411494	0.116921	0.596881	0.596881	0.602399	0.00551758	0.0670251	-0.0823211
564	Dha_Kin_pool_2	114783	LMTK3	S	1.11191	1.01676	0.489385	0.6457	1.06433	0.567543	0.0672785	0.110532	0.533238	0.533238	0.602399	0.069161	0.0670251	-1.03187
565	Dha_Kin_pool_2	11200	CHEK2	S	1.02731	0.911025	0.499904	0.589803	0.969168	0.544853	0.0822269	0.0635677	0.562187	0.562187	0.602399	0.040212	0.0670251	-0.599955
566	Dha_Kin_pool_2	3716	JAK1	S	1.10502	1.00004	0.665574	0.710389	1.05253	0.687982	0.0742379	0.0316895	0.653645	0.653645	0.602399	0.0512461	0.0670251	0.764582
567	Dha_Kin_pool_2	9451	EIF2AK3	S	1.04885	0.930764	0.37621	0.325395	0.989808	0.350802	0.0835006	0.0359314	0.354414	0.354414	0.602399	0.247984	0.0670251	-3.69988
568	Dha_Kin_pool_2	5289	PIK3C3	S	0.989631	0.955926	0.472981	0.498185	0.972779	0.485583	0.0238329	0.0178214	0.499171	0.499171	0.602399	0.103228	0.0670251	-1.54014
569	Dha_Kin_pool_2	9475	ROCK2	S	1.22843	0.903638	0.517099	0.615606	1.06603	0.566352	0.22966	0.0696548	0.531271	0.531271	0.602399	0.0711275	0.0670251	-1.06121
570	Dha_Kin_pool_2	5287	PIK3C2B	S	1.14712	0.999963	0.630785	0.705953	1.07354	0.668369	0.104053	0.053152	0.622584	0.622584	0.602399	0.0201855	0.0670251	0.301163
571	Dha_Kin_pool_2	6446	SGK	S	1.06443	1.04487	0.513909	0.754602	1.05465	0.634256	0.0138269	0.170195	0.601389	0.601389	0.602399	0.00101018	0.0670251	-0.0150717
572	Dha_Kin_pool_2	1198	CLK3	S	1.11111	1.07776	0.608754	0.777821	1.09443	0.693288	0.023583	0.119549	0.633466	0.633466	0.602399	0.0310674	0.0670251	0.463519
573	Dha_Kin_pool_2	54899	PXK	S	0.909088	0.949791	0.569156	0.688856	0.92944	0.629006	0.0287814	0.084641	0.676758	0.676758	0.602399	0.0743594	0.0670251	1.10943
574	Dha_Kin_pool_2	30811	HUNK	S	0.994489	0.96387	0.489111	0.578077	0.97918	0.533594	0.0216509	0.0629082	0.544939	0.544939	0.602399	0.0574594	0.0670251	-0.857282
575	Dha_Kin_pool_2	E	E	D	0.967995	0.927148	0.954194	1.00661	0.947572	0.980404	0.0288838	0.0370663			0.602399		0.0670251
576	Dha_Kin_pool_2	E	E	D	0.928053	0.930388	1.03521	1.00661	0.929221	1.02091	0.0016509	0.0202194			0.602399		0.0670251
577	Dha_Kin_pool_2	11184	MAP4K1	S	0.793825	0.756153	0.463451	0.572047	0.774989	0.517749	0.0266379	0.0767891	0.668073	0.668073	0.602399	0.0656738	0.0670251	0.979839
578	Dha_Kin_pool_2	5128	PCTK2	S	1.06631	1.06445	0.60396	0.711229	1.06538	0.657595	0.00131284	0.0758509	0.617238	0.617238	0.602399	0.0148395	0.0670251	0.221403
579	Dha_Kin_pool_2	3643	INSR	S	0.878709	0.961048	0.466022	0.512436	0.919878	0.489229	0.0582221	0.0328198	0.531841	0.531841	0.602399	0.0705577	0.0670251	-1.05271
580	Dha_Kin_pool_2	147746	HIPK4	S	0.853767	1.06852	0.495248	0.556654	0.961141	0.525951	0.151851	0.0434205	0.547215	0.547215	0.602399	0.055184	0.0670251	-0.823334
581	Dha_Kin_pool_2	23235	SIK2	S	0.942202	1.0748	0.592084	0.725942	1.0085	0.659013	0.0937603	0.0946518	0.653459	0.653459	0.602399	0.0510597	0.0670251	0.7618
582	Dha_Kin_pool_2	4233	MET	S	0.911378	0.990669	0.556715	0.683201	0.951023	0.619958	0.0560667	0.0894395	0.651885	0.651885	0.602399	0.0494864	0.0670251	0.738326
583	Dha_Kin_pool_2	2534	FYN	S	1.11329	1.08976	0.637507	0.729282	1.10152	0.683394	0.0166372	0.0648952	0.620409	0.620409	0.602399	0.01801	0.0670251	0.268706
584	Dha_Kin_pool_2	25989	DKFZP434C131	S	0.93817	1.03112	0.576074	0.661884	0.984646	0.618979	0.0657279	0.0606769	0.628631	0.628631	0.602399	0.0262321	0.0670251	0.391377
585	Dha_Kin_pool_2	22983	SAST	S	0.620445	0.706383	0.248667	0.234306	0.663414	0.241487	0.0607678	0.0101553	0.364006	0.364006	0.602399	0.238393	0.0670251	-3.55678
586	Dha_Kin_pool_2	4751	NEK2	S	0.986089	1.01082	0.589664	0.760878	0.998457	0.675271	0.0174909	0.121067	0.676315	0.676315	0.602399	0.0739159	0.0670251	1.10281
587	Dha_Kin_pool_2	8550	MAPKAPK5	S	1.06152	0.993356	0.550652	0.642984	1.02744	0.596818	0.0482003	0.0652889	0.580879	0.580879	0.602399	0.0215199	0.0670251	-0.321073
588	Dha_Kin_pool_2	203447	NRK	S	0.998608	1.13467	0.60865	0.767279	1.06664	0.687964	0.0962126	0.112167	0.644982	0.644982	0.602399	0.0425833	0.0670251	0.635333
589	Dha_Kin_pool_2	57787	MARK4	S	0.0489111	0.496136	0.438924	0.0694932	0.272523	0.254209	0.316236	0.261227	0.932796	0.932796	0.602399	0.330397	0.0670251	4.92946
590	Dha_Kin_pool_2	2047	EPHB1	S	1.09573	1.03177	0.588509	0.731014	1.06375	0.659761	0.0452268	0.100767	0.62022	0.62022	0.602399	0.0178212	0.0670251	0.265889
591	Dha_Kin_pool_2	260425	MAGI-3	S	1.12326	0.971277	0.564122	0.676072	1.04727	0.620097	0.107467	0.0791603	0.592109	0.592109	0.602399	0.0102895	0.0670251	-0.153517
592	Dha_Kin_pool_2	8517	IKBKG	S	0.971355	0.971306	0.487591	0.647825	0.971331	0.567708	3.53162e-05	0.113303	0.584464	0.584464	0.602399	0.0179346	0.0670251	-0.267581
593	Dha_Kin_pool_2	55728	N4BP2	S	1.1268	0.97752	0.6036	0.65404	1.05216	0.62882	0.105561	0.0356665	0.597645	0.597645	0.602399	0.0047535	0.0670251	-0.0709213
594	Dha_Kin_pool_2	4750	NEK1	S	1.08723	0.927017	0.605951	0.705493	1.00712	0.655722	0.113285	0.0703869	0.651085	0.651085	0.602399	0.0486864	0.0670251	0.726391
595	Dha_Kin_pool_2	9942	XYLB	S	1.02956	1.00664	0.535869	0.623206	1.0181	0.579538	0.0162012	0.0617565	0.569235	0.569235	0.602399	0.0331639	0.0670251	-0.494799
596	Dha_Kin_pool_2	51765	RP6-213H19.1	S	1.00139	0.917031	0.530981	0.643558	0.959212	0.58727	0.0596517	0.0796045	0.612242	0.612242	0.602399	0.00984301	0.0670251	0.146856
597	Dha_Kin_pool_2	23049	SMG1	S	1.05583	1.06748	0.538816	0.67415	1.06165	0.606483	0.00823469	0.0956957	0.571263	0.571263	0.602399	0.0311363	0.0670251	-0.464547
598	Dha_Kin_pool_2	51447	IHPK2	S	1.1572	1.09696	0.499579	0.544576	1.12708	0.522077	0.0425965	0.0318179	0.463212	0.463212	0.602399	0.139187	0.0670251	-2.07664
599	Dha_Kin_pool_2	E	E	A	0.966804	0.98719	0.596968	0.929033	0.976997	0.763001	0.0144154	0.234805			0.602399		0.0670251
600	Dha_Kin_pool_2	E	E	A	0.608014	0.986578	0.882826	1.4003	0.797296	1.14156	0.267685	0.36591			0.602399		0.0670251
601	Dha_Kin_pool_2	3611	ILK	S	1.03361	0.974928	0.43262	0.686521	1.00427	0.55957	0.0414959	0.179536	0.557191	0.557191	0.602399	0.0452078	0.0670251	-0.674491
602	Dha_Kin_pool_2	85481	PSKH2	S	1.02425	1.0461	0.542793	0.653394	1.03518	0.598093	0.0154452	0.0782066	0.57777	0.57777	0.602399	0.0246292	0.0670251	-0.367463
603	Dha_Kin_pool_2	29959	NRBP	S	1.06844	1.03225	0.648644	0.778225	1.05034	0.713434	0.0255937	0.0916276	0.679239	0.679239	0.602399	0.0768401	0.0670251	1.14644
604	Dha_Kin_pool_2	8408	ULK1	S	0.888396	0.8938	0.464012	0.513957	0.891098	0.488985	0.00382178	0.0353164	0.548744	0.548744	0.602399	0.0536549	0.0670251	-0.80052
605	Dha_Kin_pool_2	5578	PRKCA	S	1.03012	1.18971	0.57881	0.643843	1.10991	0.611326	0.112853	0.0459855	0.550787	0.550787	0.602399	0.0516121	0.0670251	-0.770042
606	Dha_Kin_pool_2	8999	CDKL2	S	0.901258	0.9985	0.565214	0.635005	0.949879	0.600109	0.0687607	0.0493501	0.631774	0.631774	0.602399	0.0293755	0.0670251	0.438277
607	Dha_Kin_pool_2	2242	FES	S	0.723294	0.956811	0.475427	0.586751	0.840052	0.531089	0.165122	0.0787182	0.63221	0.63221	0.602399	0.0298106	0.0670251	0.444769
608	Dha_Kin_pool_2	115701	HAK	S	0.969734	1.00434	0.599371	0.653593	0.987039	0.626482	0.0244722	0.0383409	0.634709	0.634709	0.602399	0.0323102	0.0670251	0.482062
609	Dha_Kin_pool_2	1017	CDK2	S	0.949058	0.994879	0.519643	0.639543	0.971969	0.579593	0.0324001	0.0847817	0.596308	0.596308	0.602399	0.00609045	0.0670251	-0.0908683
610	Dha_Kin_pool_2	5605	MAP2K2	S	0.875513	0.963338	0.515424	0.614854	0.919426	0.565139	0.0621017	0.0703075	0.614665	0.614665	0.602399	0.0122666	0.0670251	0.183015
611	Dha_Kin_pool_2	5602	MAPK10	S	0.967734	0.940581	0.640436	0.78093	0.954157	0.710683	0.0191996	0.0993439	0.744828	0.744828	0.602399	0.142429	0.0670251	2.12501
612	Dha_Kin_pool_2	3795	KHK	S	1.02441	1.0795	0.558751	0.662331	1.05196	0.610541	0.0389539	0.0732415	0.580386	0.580386	0.602399	0.0220131	0.0670251	-0.32843
613	Dha_Kin_pool_2	2987	GUK1	S	1.15077	1.01078	0.603599	0.706252	1.08077	0.654925	0.0989923	0.0725871	0.605978	0.605978	0.602399	0.00357919	0.0670251	0.0534008
614	Dha_Kin_pool_2	1158	CKM	S	0.843839	1.0015	0.478932	0.6296	0.922669	0.554266	0.111483	0.106538	0.60072	0.60072	0.602399	0.0016789	0.0670251	-0.0250488
615	Dha_Kin_pool_2	8491	MAP4K3	S	1.10557	0.964809	0.57279	0.729627	1.03519	0.651208	0.0995328	0.1109	0.629072	0.629072	0.602399	0.0266728	0.0670251	0.397952
616	Dha_Kin_pool_2	5591	PRKDC	S	1.12395	1.11994	0.593729	0.798255	1.12194	0.695992	0.0028347	0.144621	0.620346	0.620346	0.602399	0.017947	0.0670251	0.267766
617	Dha_Kin_pool_2	8780	RIOK3	S	1.20335	1.0427	0.593162	0.742856	1.12303	0.668009	0.113595	0.105849	0.59483	0.59483	0.602399	0.00756929	0.0670251	-0.112932
618	Dha_Kin_pool_2	85443	KIAA1765	S	1.19249	0.954859	0.548615	0.675965	1.07368	0.61229	0.168033	0.0900499	0.570274	0.570274	0.602399	0.0321249	0.0670251	-0.479297
619	Dha_Kin_pool_2	5230	PGK1	S	0.801167	0.932239	0.416242	0.56097	0.866703	0.488606	0.0926818	0.102338	0.563753	0.563753	0.602399	0.0386459	0.0670251	-0.576589
620	Dha_Kin_pool_2	50808	AK3L1	S	0.975745	0.966002	0.526755	0.66829	0.970874	0.597523	0.00688915	0.10008	0.615448	0.615448	0.602399	0.0130495	0.0670251	0.194696
621	Dha_Kin_pool_2	1263	PLK3	S	1.18175	1.02017	0.584999	0.703899	1.10096	0.644449	0.114251	0.084075	0.585353	0.585353	0.602399	0.0170456	0.0670251	-0.254317
622	Dha_Kin_pool_2	2049	EPHB3	S	0.939232	1.02547	0.544407	0.613089	0.982353	0.578748	0.0609825	0.048566	0.589145	0.589145	0.602399	0.0132543	0.0670251	-0.197752
623	Dha_Kin_pool_2	E	E	A	0.88248	0.971793	0.579221	0.995443	0.927136	0.787332	0.0631543	0.294314			0.602399		0.0670251
624	Dha_Kin_pool_2	E	E	A	0.648686	1.10204	0.938475	1.6117	0.875362	1.27509	0.320568	0.476041			0.602399		0.0670251
625	Dha_Kin_pool_2	5579	PRKCB1	S	0.998965	0.997799	0.45351	0.504358	0.998382	0.478934	0.000824313	0.0359547	0.47971	0.47971	0.602399	0.122689	0.0670251	-1.83049
626	Dha_Kin_pool_2	8527	DGKD	S	0.955969	0.914522	0.5744	0.699356	0.935246	0.636878	0.0293072	0.0883573	0.680974	0.680974	0.602399	0.0785756	0.0670251	1.17233
627	Dha_Kin_pool_2	2050	EPHB4	S	1.01123	1.01838	0.591163	0.6563	1.01481	0.623732	0.00505668	0.0460586	0.614631	0.614631	0.602399	0.0122326	0.0670251	0.182508
628	Dha_Kin_pool_2	166614	MGC45428	S	1.00103	1.03707	0.843397	1.00732	1.01905	0.925357	0.0254806	0.11591	0.908056	0.908056	0.602399	0.305658	0.0670251	4.56035
629	Dha_Kin_pool_2	1120	CHKB	S	0.924546	1.0022	0.518165	0.67798	0.963373	0.598072	0.0549099	0.113006	0.620811	0.620811	0.602399	0.0184117	0.0670251	0.274699
630	Dha_Kin_pool_2	5106	PCK2	S	0.940424	0.951696	0.511661	0.574425	0.94606	0.543043	0.00797024	0.0443806	0.574005	0.574005	0.602399	0.0283937	0.0670251	-0.423628
631	Dha_Kin_pool_2	269	AMHR2	S	1.0795	1.19694	0.550564	0.641281	1.13822	0.595923	0.0830453	0.0641468	0.523557	0.523557	0.602399	0.0788419	0.0670251	-1.1763
632	Dha_Kin_pool_2	169436	C9ORF96	S	0.983832	1.02572	0.531396	0.537608	1.00478	0.534502	0.0296219	0.00439303	0.53196	0.53196	0.602399	0.0704384	0.0670251	-1.05093
633	Dha_Kin_pool_2	5604	MAP2K1	S	1.02836	1.04876	0.635761	0.767307	1.03856	0.701534	0.0144255	0.0930171	0.675484	0.675484	0.602399	0.0730855	0.0670251	1.09042
634	Dha_Kin_pool_2	2585	GALK2	S	1.04191	1.03155	0.556802	0.659624	1.03673	0.608213	0.00732381	0.0727059	0.586663	0.586663	0.602399	0.015736	0.0670251	-0.234779
635	Dha_Kin_pool_2	4914	NTRK1	S	0.957612	1.02913	0.559819	0.725096	0.99337	0.642457	0.0505701	0.116868	0.646745	0.646745	0.602399	0.0443462	0.0670251	0.661637
636	Dha_Kin_pool_2	4833	NME4	S	0.900974	0.975734	0.526811	0.634835	0.938354	0.580823	0.0528631	0.0763844	0.618981	0.618981	0.602399	0.0165818	0.0670251	0.247397
637	Dha_Kin_pool_2	23178	PASK	S	0.964295	1.02719	0.62475	0.707993	0.995745	0.666371	0.0444768	0.0588619	0.669219	0.669219	0.602399	0.06682	0.0670251	0.996941
638	Dha_Kin_pool_2	9874	TLK1	S	0.952765	0.922394	0.536541	0.605403	0.93758	0.570972	0.0214754	0.0486928	0.608986	0.608986	0.602399	0.00658673	0.0670251	0.0982726
639	Dha_Kin_pool_2	5213	PFKM	S	1.0648	0.900148	0.522679	0.686328	0.982476	0.604504	0.11643	0.115718	0.615286	0.615286	0.602399	0.0128868	0.0670251	0.192269
640	Dha_Kin_pool_2	5563	PRKAA2	S	1.01554	1.04515	0.615476	0.800096	1.03035	0.707786	0.0209361	0.130546	0.68694	0.68694	0.602399	0.0845412	0.0670251	1.26134
641	Dha_Kin_pool_2	3707	ITPKB	S	1.17143	1.02658	0.599006	0.733093	1.099	0.666049	0.102427	0.0948137	0.606048	0.606048	0.602399	0.0036492	0.0670251	0.0544453
642	Dha_Kin_pool_2	4356	MPP3	S	1.00281	0.885137	0.55779	0.62442	0.943973	0.591105	0.0832076	0.0471149	0.626188	0.626188	0.602399	0.0237896	0.0670251	0.354936
643	Dha_Kin_pool_2	1018	CDK3	S	1.07591	0.831674	0.615316	0.705463	0.953795	0.660389	0.172704	0.0637434	0.692381	0.692381	0.602399	0.0899822	0.0670251	1.34252
644	Dha_Kin_pool_2	5170	PDPK1	S	0.950728	0.888802	0.48285	0.569414	0.919765	0.526132	0.0437882	0.06121	0.572028	0.572028	0.602399	0.0303705	0.0670251	-0.453121
645	Dha_Kin_pool_2	118672	C10ORF89	S	1.17129	0.988379	0.514034	0.646848	1.07983	0.580441	0.129335	0.0939134	0.537529	0.537529	0.602399	0.0648703	0.0670251	-0.967852
646	Dha_Kin_pool_2	2043	EPHA4	S	0.88476	0.882194	0.307311	0.338605	0.883477	0.322958	0.00181455	0.022128	0.365553	0.365553	0.602399	0.236846	0.0670251	-3.53369
647	Dha_Kin_pool_2	E	E	A	0.946718	1.06994	0.598432	0.754531	1.00833	0.676481	0.0871281	0.110379			0.602399		0.0670251
648	Dha_Kin_pool_2	E	E	A	0.658021	0.838567	0.547344	0.783028	0.748294	0.665186	0.127665	0.166654			0.602399		0.0670251
649	Dha_Kin_pool_2	9201	DCAMKL1	S	1.02311	0.953971	0.871542	0.832014	0.98854	0.851778	0.048888	0.0279501	0.861653	0.861653	0.602399	0.259254	0.0670251	3.86801
650	Dha_Kin_pool_2	2712	GK2	S	0.913638	1.09768	0.568276	0.751142	1.00566	0.659709	0.130137	0.129306	0.655996	0.655996	0.602399	0.0535976	0.0670251	0.799665
651	Dha_Kin_pool_2	54822	TRPM7	S	0.713734	1.00356	0.771781	1.10673	0.858649	0.939256	0.204941	0.236845	1.09388	1.09388	0.602399	0.491478	0.0670251	7.33274
652	Dha_Kin_pool_2	4638	MYLK	S	0.960858	0.962627	0.523481	0.51394	0.961743	0.51871	0.0012507	0.00674596	0.539344	0.539344	0.602399	0.0630545	0.0670251	-0.94076
653	Dha_Kin_pool_2	2932	GSK3B	S	0.727554	0.825633	0.344068	0.383216	0.776594	0.363642	0.0693526	0.0276822	0.468252	0.468252	0.602399	0.134146	0.0670251	-2.00144
654	Dha_Kin_pool_2	4486	MST1R	S	1.02638	1.14855	0.611049	0.733514	1.08747	0.672282	0.0863832	0.0865963	0.618209	0.618209	0.602399	0.0158099	0.0670251	0.235881
655	Dha_Kin_pool_2	204	AK2	S	1.02228	1.12819	0.638927	0.755843	1.07523	0.697385	0.0748867	0.082672	0.648589	0.648589	0.602399	0.04619	0.0670251	0.689145
656	Dha_Kin_pool_2	140609	NEK7	S	1.10572	1.10497	0.396891	0.44833	1.10534	0.42261	0.000528391	0.0363733	0.382334	0.382334	0.602399	0.220065	0.0670251	-3.28333
657	Dha_Kin_pool_2	65125	PRKWNK1	S	1.09839	1.14327	0.326495	0.40459	1.12083	0.365543	0.0317375	0.0552217	0.326136	0.326136	0.602399	0.276263	0.0670251	-4.12179
658	Dha_Kin_pool_2	60385	TSKS	S	1.10849	1.12854	0.609944	0.755116	1.11851	0.68253	0.01418	0.102652	0.610211	0.610211	0.602399	0.00781254	0.0670251	0.116561
659	Dha_Kin_pool_2	8859	STK19	S	0.954182	0.941825	0.359084	0.536375	0.948003	0.447729	0.0087378	0.125364	0.472287	0.472287	0.602399	0.130112	0.0670251	-1.94125
660	Dha_Kin_pool_2	6300	MAPK12	S	0.865453	0.988892	0.409671	0.525613	0.927173	0.467642	0.0872845	0.0819834	0.504374	0.504374	0.602399	0.0980251	0.0670251	-1.46251
661	Dha_Kin_pool_2	2584	GALK1	S	0.851561	1.00537	0.487353	0.510812	0.928465	0.499083	0.108758	0.0165883	0.537535	0.537535	0.602399	0.0648636	0.0670251	-0.967751
662	Dha_Kin_pool_2	27231	NMRK2	S	0.909647	0.915322	0.407872	0.507519	0.912484	0.457696	0.0040128	0.0704611	0.501593	0.501593	0.602399	0.100806	0.0670251	-1.504
663	Dha_Kin_pool_2	7083	TK1	S	1.0044	1.06382	0.615819	0.760479	1.03411	0.688149	0.0420164	0.10229	0.66545	0.66545	0.602399	0.0630512	0.0670251	0.940711
664	Dha_Kin_pool_2	9479	MAPK8IP1	S	0.995599	0.916466	0.507816	0.590039	0.956033	0.548928	0.0559555	0.0581406	0.574173	0.574173	0.602399	0.0282263	0.0670251	-0.42113
665	Dha_Kin_pool_2	8525	DGKZ	S	1.00657	0.985485	0.539091	0.637205	0.996028	0.588148	0.0149108	0.0693769	0.590493	0.590493	0.602399	0.0119058	0.0670251	-0.177632
666	Dha_Kin_pool_2	8575	PRKRA	S	1.17017	0.996436	0.649569	0.764882	1.0833	0.707226	0.122846	0.0815391	0.652843	0.652843	0.602399	0.0504441	0.0670251	0.752616
667	Dha_Kin_pool_2	1796	DOK1	S	0.763419	0.717663	0.515974	0.542153	0.740541	0.529063	0.0323541	0.0185117	0.714428	0.714428	0.602399	0.112029	0.0670251	1.67146
668	Dha_Kin_pool_2	154043	CNKSR3	S	0.904484	0.872002	0.604783	0.748793	0.888243	0.676788	0.0229683	0.10183	0.76194	0.76194	0.602399	0.159541	0.0670251	2.38032
669	Dha_Kin_pool_2	26007	DAK	S	1.20001	1.16167	0.614107	0.678719	1.18084	0.646413	0.0271114	0.0456879	0.547418	0.547418	0.602399	0.0549804	0.0670251	-0.820297
670	Dha_Kin_pool_2	7294	TXK	S	1.22313	1.1271	0.604837	0.807999	1.17511	0.706418	0.0679031	0.143658	0.601148	0.601148	0.602399	0.00125098	0.0670251	-0.0186644
671	Dha_Kin_pool_2	E	E	A	0.852029	0.808689	0.595395	0.900477	0.830359	0.747936	0.0306455	0.215726			0.602399		0.0670251
672	Dha_Kin_pool_2	E	E	A	0.784508	0.716895	0.608065	0.769805	0.750701	0.688935	0.0478091	0.114368			0.602399		0.0670251
673	Dha_Kin_pool_2	51314	NME8	S	0.988596	0.929891	0.681512	0.262212	0.959243	0.471862	0.0415106	0.296489	0.491911	0.491911	0.602399	0.110488	0.0670251	-1.64846
674	Dha_Kin_pool_2	58538	MPP4	S	1.03177	0.992591	0.539886	0.653521	1.01218	0.596704	0.0277007	0.0803523	0.589524	0.589524	0.602399	0.0128745	0.0670251	-0.192085
675	Dha_Kin_pool_2	132158	GLYCTK	S	0.873216	0.929334	0.562031	0.654238	0.901275	0.608135	0.0396817	0.0652003	0.67475	0.67475	0.602399	0.0723507	0.0670251	1.07946
676	Dha_Kin_pool_2	7075	TIE1	S	0.993227	1.05766	0.575141	0.639402	1.02544	0.607272	0.0455607	0.0454392	0.592204	0.592204	0.602399	0.0101947	0.0670251	-0.152103
677	Dha_Kin_pool_2	64398	MPP5	S	1.14705	1.02986	0.623011	0.714975	1.08846	0.668993	0.0828607	0.0650287	0.614626	0.614626	0.602399	0.0122271	0.0670251	0.182426
678	Dha_Kin_pool_2	80201	HKDC1	S	1.0994	0.985676	0.555202	0.696371	1.04254	0.625787	0.0804124	0.0998217	0.600254	0.600254	0.602399	0.00214497	0.0670251	-0.0320025
679	Dha_Kin_pool_2	51678	MPP6	S	0.912591	0.915644	0.513921	0.563188	0.914117	0.538554	0.00215863	0.034837	0.589152	0.589152	0.602399	0.0132467	0.0670251	-0.197638
680	Dha_Kin_pool_2	9463	PICK1	S	0.938759	0.929907	0.511079	0.652665	0.934333	0.581872	0.00625932	0.100117	0.622767	0.622767	0.602399	0.020368	0.0670251	0.303887
681	Dha_Kin_pool_2	8526	DGKE	S	1.22256	1.03831	0.562813	0.886639	1.13044	0.724726	0.130287	0.228979	0.641103	0.641103	0.602399	0.038704	0.0670251	0.577455
682	Dha_Kin_pool_2	5756	TWF1	S	1.00149	0.93665	0.555397	0.704253	0.969068	0.629825	0.0458454	0.105257	0.649929	0.649929	0.602399	0.0475299	0.0670251	0.709137
683	Dha_Kin_pool_2	3815	KIT	S	1.07093	1.00631	0.552164	0.667793	1.03862	0.609979	0.0456877	0.0817617	0.587297	0.587297	0.602399	0.0151021	0.0670251	-0.22532
684	Dha_Kin_pool_2	80347	COASY	S	1.0449	1.04119	0.523843	0.637297	1.04304	0.58057	0.00261977	0.0802236	0.556611	0.556611	0.602399	0.0457877	0.0670251	-0.683142
685	Dha_Kin_pool_2	23533	PIK3R5	S	1.03586	1.12172	0.416417	0.477753	1.07879	0.447085	0.0607097	0.043371	0.414432	0.414432	0.602399	0.187967	0.0670251	-2.80443
686	Dha_Kin_pool_2	10221	TRIB1	S	1.13212	1.00063	0.44992	0.532919	1.06638	0.491419	0.0929741	0.0586894	0.460831	0.460831	0.602399	0.141568	0.0670251	-2.11216
687	Dha_Kin_pool_2	55437	STRADB	S	1.02349	1.03677	0.53599	0.681569	1.03013	0.60878	0.00939406	0.10294	0.590975	0.590975	0.602399	0.0114241	0.0670251	-0.170445
688	Dha_Kin_pool_2	51232	CRIM1	S	1.11554	0.999366	0.542831	0.714485	1.05745	0.628658	0.0821455	0.121378	0.594503	0.594503	0.602399	0.00789628	0.0670251	-0.117811
689	Dha_Kin_pool_2	3480	IGF1R	S	0.96986	1.04213	0.570372	0.676194	1.006	0.623283	0.0511032	0.0748273	0.619569	0.619569	0.602399	0.0171699	0.0670251	0.256171
690	Dha_Kin_pool_2	5296	PIK3R2	S	0.256539	0.363697	0.253054	0.26481	0.310118	0.258932	0.0757727	0.00831311	0.834948	0.834948	0.602399	0.232549	0.0670251	3.46958
691	Dha_Kin_pool_2	8631	SKAP1	S	0.874126	1.00979	0.427512	0.515965	0.941958	0.471739	0.0959293	0.062546	0.500806	0.500806	0.602399	0.101592	0.0670251	-1.51574
692	Dha_Kin_pool_2	2324	FLT4	S	0.905985	1.00218	0.594022	0.695011	0.954084	0.644517	0.0680227	0.0714099	0.675535	0.675535	0.602399	0.0731356	0.0670251	1.09117
693	Dha_Kin_pool_2	5576	PRKAR2A	S	0.998515	0.957216	0.579967	0.661686	0.977865	0.620826	0.0292027	0.0577839	0.634879	0.634879	0.602399	0.0324803	0.0670251	0.4846
694	Dha_Kin_pool_2	8503	PIK3R3	S	0.895982	0.703493	0.624104	0.730749	0.799738	0.677426	0.136111	0.0754096	0.847061	0.847061	0.602399	0.244662	0.0670251	3.6503
695	Dha_Kin_pool_2	E	E	A	0.795315	0.745703	0.623574	0.808662	0.770509	0.716118	0.0350811	0.130877			0.602399		0.0670251
696	Dha_Kin_pool_2	E	E	A	0.677454	0.634385	0.615299	0.64812	0.65592	0.631709	0.0304539	0.0232082			0.602399		0.0670251
697	Dha_Kin_pool_2	8941	CDK5R2	S	0.823419	0.940785	0.616431	0.847085	0.882102	0.731758	0.0829905	0.163097	0.829562	0.829562	0.602399	0.227163	0.0670251	3.38923
698	Dha_Kin_pool_2	5832	ALDH18A1	S	0.92736	1.0139	0.613568	0.634586	0.970632	0.624077	0.0611949	0.0148619	0.64296	0.64296	0.602399	0.040561	0.0670251	0.605162
699	Dha_Kin_pool_2	5634	PRPS2	S	1.0569	1.03612	0.581615	0.736492	1.04651	0.659054	0.0146968	0.109514	0.629765	0.629765	0.602399	0.0273661	0.0670251	0.408297
700	Dha_Kin_pool_2	8851	CDK5R1	S	0.978818	1.02519	0.554478	0.616443	1.00201	0.58546	0.0327913	0.0438157	0.584289	0.584289	0.602399	0.0181099	0.0670251	-0.270196
701	Dha_Kin_pool_2	5573	PRKAR1A	S	1.16328	0.97998	0.537681	0.659585	1.07163	0.598633	0.129613	0.086199	0.558619	0.558619	0.602399	0.0437794	0.0670251	-0.65318
702	Dha_Kin_pool_2	30849	PIK3R4	S	1.16491	1.04176	0.583636	0.710116	1.10334	0.646876	0.087081	0.0894351	0.58629	0.58629	0.602399	0.0161088	0.0670251	-0.24034
703	Dha_Kin_pool_2	5575	PRKAR1B	S	0.993568	0.986097	0.623812	0.714225	0.989832	0.669018	0.00528257	0.0639317	0.67589	0.67589	0.602399	0.0734915	0.0670251	1.09648
704	Dha_Kin_pool_2	28951	TRIB2	S	1.00643	0.922335	0.50823	0.558682	0.964384	0.533456	0.0594656	0.0356752	0.553157	0.553157	0.602399	0.0492414	0.0670251	-0.734672
705	Dha_Kin_pool_2	8518	IKBKAP	S	1.10787	1.08552	0.516291	0.671864	1.0967	0.594078	0.0158009	0.110007	0.541698	0.541698	0.602399	0.0607013	0.0670251	-0.905651
706	Dha_Kin_pool_2	57761	TRIB3	S	0.756926	0.694652	0.373024	0.463933	0.725789	0.418479	0.0440346	0.0642818	0.576584	0.576584	0.602399	0.0258148	0.0670251	-0.385151
707	Dha_Kin_pool_2	5631	PRPS1	S	0.854626	0.887857	0.518032	0.553465	0.871241	0.535748	0.0234979	0.0250549	0.614925	0.614925	0.602399	0.0125262	0.0670251	0.186888
708	Dha_Kin_pool_2	57410	SCYL1	S	1.05389	1.08334	0.61044	0.74061	1.06861	0.675525	0.0208258	0.0920437	0.632151	0.632151	0.602399	0.0297523	0.0670251	0.443897
709	Dha_Kin_pool_2	57147	SCYL3	S	0.901895	1.08154	0.572425	0.65915	0.991718	0.615787	0.127028	0.0613235	0.62093	0.62093	0.602399	0.0185315	0.0670251	0.276486
710	Dha_Kin_pool_2	5295	PIK3R1	S	1.10603	1.05976	0.531673	0.656774	1.0829	0.594224	0.0327164	0.08846	0.548736	0.548736	0.602399	0.0536627	0.0670251	-0.800637
711	Dha_Kin_pool_2	92335	STRADA	S	1.13274	1.05546	0.569356	0.67571	1.0941	0.622533	0.0546498	0.0752041	0.56899	0.56899	0.602399	0.0334087	0.0670251	-0.49845
712	Dha_Kin_pool_2	6725	SRMS	S	1.07854	1.02766	0.474742	0.625023	1.0531	0.549883	0.0359784	0.106264	0.522155	0.522155	0.602399	0.0802442	0.0670251	-1.19723
713	Dha_Kin_pool_2	221823	PRPS1L1	S	1.03437	1.03563	0.552888	0.631259	1.035	0.592074	0.000890358	0.0554165	0.572052	0.572052	0.602399	0.0303474	0.0670251	-0.452776
714	Dha_Kin_pool_2	11344	TWF2	S	0.736725	0.792229	0.525928	0.593211	0.764477	0.559569	0.0392473	0.0475761	0.731963	0.731963	0.602399	0.129564	0.0670251	1.93308
715	Dha_Kin_pool_2	8899	PRPF4B	S	0.79448	0.802318	0.437325	0.571134	0.798399	0.504229	0.00554256	0.0946169	0.631551	0.631551	0.602399	0.0291517	0.0670251	0.434937
716	Dha_Kin_pool_2	5577	PRKAR2B	S	0.875895	0.824853	0.501735	0.581924	0.850374	0.541829	0.0360917	0.0567021	0.637166	0.637166	0.602399	0.034767	0.0670251	0.518716
717	Dha_Kin_pool_2	673	BRAF	S	0.824419	0.801952	0.572681	0.68252	0.813186	0.6276	0.0158864	0.0776679	0.77178	0.77178	0.602399	0.169381	0.0670251	2.52713
718	Dha_Kin_pool_2	E	E	E	1.10151	0.983766	0.602011	0.734639	1.04264	0.668325	0.0832599	0.0937821	0.640993		0.602399		0.0670251
719	Dha_Kin_pool_2	E	E	A	0.596565	0.764284	0.626404	0.644007	0.680425	0.635205	0.118595	0.0124477			0.602399		0.0670251
720	Dha_Kin_pool_2	E	E	A	0.576757	0.652343	0.603489	0.605142	0.61455	0.604316	0.0534473	0.00116865			0.602399		0.0670251
721	Dha_Kin_pool_2	E	E	E	0.871976	0.968676	0.559656	0.715701	0.920326	0.637678	0.0683777	0.110341	0.692883		0.602399		0.0670251
722	Dha_Kin_pool_2	E	E	E	1.0134	0.930589	0.515742	0.687892	0.971993	0.601817	0.0585543	0.121729	0.619158		0.602399		0.0670251
723	Dha_Kin_pool_2	E	E	E	0.996918	1.00738	0.55784	0.644035	1.00215	0.600938	0.00739805	0.060949	0.599649		0.602399		0.0670251
724	Dha_Kin_pool_2	E	E	E	1.1899	1.01034	0.55784	0.688965	1.10012	0.623402	0.126967	0.092719	0.566668		0.602399		0.0670251
725	Dha_Kin_pool_2	E	E	E	1.04742	0.946315	0.587427	0.730134	0.99687	0.65878	0.0714955	0.100909	0.660849		0.602399		0.0670251
726	Dha_Kin_pool_2	E	E	E	1.01321	0.999883	0.542731	0.644597	1.00655	0.593664	0.00942521	0.0720297	0.589802		0.602399		0.0670251
727	Dha_Kin_pool_2	E	E	E	1.09968	1.00012	0.580385	0.627226	1.0499	0.603806	0.070401	0.0331214	0.575109		0.602399		0.0670251
728	Dha_Kin_pool_2	E	E	E	1.04591	0.914337	0.520768	0.627239	0.980124	0.574003	0.093038	0.0752861	0.585643		0.602399		0.0670251
729	Dha_Kin_pool_2	E	E	E	1.07095	1.06273	0.584005	0.696217	1.06684	0.640111	0.00581262	0.0793455	0.600006		0.602399		0.0670251
730	Dha_Kin_pool_2	E	E	E	0.953307	1.07049	0.555296	0.672743	1.0119	0.614019	0.0828619	0.0830471	0.606799		0.602399		0.0670251
731	Dha_Kin_pool_2	E	E	E	0.889536	0.990845	0.54073	0.711176	0.940191	0.625953	0.0716365	0.120523	0.665772		0.602399		0.0670251
732	Dha_Kin_pool_2	E	E	E	1.00209	1.14771	0.563821	0.670485	1.0749	0.617153	0.102969	0.0754226	0.574147		0.602399		0.0670251
733	Dha_Kin_pool_2	E	E	E	0.993817	1.14504	0.54996	0.651227	1.06943	0.600594	0.106933	0.071607	0.561601		0.602399		0.0670251
734	Dha_Kin_pool_2	E	E	E	0.945674	1.14059	0.526552	0.617429	1.04313	0.571991	0.137825	0.0642603	0.54834		0.602399		0.0670251
735	Dha_Kin_pool_2	E	E	E	0.923917	0.947684	0.501805	0.54961	0.935801	0.525707	0.0168058	0.0338038	0.561773		0.602399		0.0670251
736	Dha_Kin_pool_2	E	E	E	1.01251	1.04411	0.521277	0.686031	1.02831	0.603654	0.0223452	0.116499	0.587036		0.602399		0.0670251
737	Dha_Kin_pool_2	E	E	E	0.997905	1.08506	0.582693	0.64797	1.04148	0.615332	0.0616304	0.0461579	0.590822		0.602399		0.0670251
738	Dha_Kin_pool_2	E	E	E	1.16446	0.972949	0.554265	0.664697	1.06871	0.609481	0.13542	0.0780868	0.570298		0.602399		0.0670251
739	Dha_Kin_pool_2	E	E	E	1.04266	1.03787	0.563343	0.699571	1.04026	0.631457	0.00339138	0.0963279	0.607016		0.602399		0.0670251
740	Dha_Kin_pool_2	E	E	E	0.977178	0.949189	0.531615	0.603719	0.963184	0.567667	0.0197908	0.0509852	0.589365		0.602399		0.0670251
741	Dha_Kin_pool_2	E	E	E	0.820833	0.890866	0.528146	0.598337	0.855849	0.563242	0.0495209	0.0496329	0.658108		0.602399		0.0670251
742	Dha_Kin_pool_2	E	E	E	0.880753	0.908718	0.553101	0.636527	0.894735	0.594814	0.0197742	0.058991	0.664793		0.602399		0.0670251
743	Dha_Kin_pool_2	E	E	A	0.500577	0.723551	0.514013	0.545187	0.612064	0.5296	0.157667	0.0220433			0.602399		0.0670251
744	Dha_Kin_pool_2	E	E	A	0.51308	0.530014	0.48198	0.551633	0.521547	0.516807	0.0119743	0.049252			0.602399		0.0670251
745	Dha_Kin_pool_2	E	E	E	1.10643	0.886975	0.531526	0.653133	0.996704	0.59233	0.15518	0.0859895	0.594288		0.602399		0.0670251
746	Dha_Kin_pool_2	E	E	E	0.900199	0.971346	0.528394	0.616545	0.935772	0.572469	0.0503089	0.0623324	0.611761		0.602399		0.0670251
747	Dha_Kin_pool_2	E	E	E	0.929616	0.973724	0.532762	0.708116	0.95167	0.620439	0.031189	0.123994	0.651947		0.602399		0.0670251
748	Dha_Kin_pool_2	E	E	E	1.25065	0.983554	0.55369	0.68283	1.1171	0.61826	0.188865	0.091316	0.55345		0.602399		0.0670251
749	Dha_Kin_pool_2	E	E	E	1.01043	0.985294	0.562959	0.722707	0.99786	0.642833	0.0177715	0.112958	0.644212		0.602399		0.0670251
750	Dha_Kin_pool_2	E	E	E	1.07787	0.919846	0.549074	0.644832	0.998859	0.596953	0.111741	0.0677117	0.597635		0.602399		0.0670251
751	Dha_Kin_pool_2	E	E	E	1.00002	0.992102	0.577386	0.657174	0.996059	0.61728	0.00559655	0.0564185	0.619722		0.602399		0.0670251
752	Dha_Kin_pool_2	E	E	E	0.999984	0.966827	0.533129	0.587961	0.983405	0.560545	0.0234449	0.038772	0.570004		0.602399		0.0670251
753	Dha_Kin_pool_2	E	E	E	1.11585	1.07418	0.627237	0.690306	1.09501	0.658771	0.0294659	0.0445964	0.60161		0.602399		0.0670251
754	Dha_Kin_pool_2	E	E	E	0.914828	1.02626	0.550538	0.64807	0.970544	0.599304	0.078794	0.0689651	0.617493		0.602399		0.0670251
755	Dha_Kin_pool_2	E	E	E	1.03382	1.02515	0.555673	0.701967	1.02948	0.62882	0.00613134	0.103445	0.610811		0.602399		0.0670251
756	Dha_Kin_pool_2	E	E	E	0.824433	1.08805	0.568902	0.65875	0.956242	0.613826	0.186405	0.0635324	0.641915		0.602399		0.0670251
757	Dha_Kin_pool_2	E	E	E	0.974355	1.0233	0.538511	0.625501	0.998827	0.582006	0.0346094	0.0615107	0.582689		0.602399		0.0670251
758	Dha_Kin_pool_2	E	E	E	0.968991	1.02888	0.553677	0.622757	0.998934	0.588217	0.0423449	0.0488473	0.588845		0.602399		0.0670251
759	Dha_Kin_pool_2	E	E	E	0.906094	1.04669	0.530595	0.656999	0.976391	0.593797	0.099415	0.0893808	0.608155		0.602399		0.0670251
760	Dha_Kin_pool_2	E	E	E	0.962644	1.12024	0.55901	0.683088	1.04144	0.621049	0.111435	0.0877363	0.596337		0.602399		0.0670251
761	Dha_Kin_pool_2	E	E	E	1.02025	1.14371	0.577317	0.703784	1.08198	0.640551	0.0872994	0.0894257	0.592018		0.602399		0.0670251
762	Dha_Kin_pool_2	E	E	E	1.04022	1.0155	0.580396	0.726712	1.02786	0.653554	0.0174776	0.103461	0.635838		0.602399		0.0670251
763	Dha_Kin_pool_2	E	E	E	1.0348	1.0079	0.569332	0.693299	1.02135	0.631316	0.019019	0.0876572	0.618121		0.602399		0.0670251
764	Dha_Kin_pool_2	E	E	E	1.0324	0.926392	0.509849	0.645584	0.979395	0.577717	0.0749577	0.0959792	0.589871		0.602399		0.0670251
765	Dha_Kin_pool_2	E	E	E	0.955273	0.956584	0.531972	0.63886	0.955929	0.585416	0.00092666	0.0755811	0.612406		0.602399		0.0670251
766	Dha_Kin_pool_2	E	E	E	0.945389	0.835279	0.580811	0.664398	0.890334	0.622604	0.0778598	0.0591044	0.699293		0.602399		0.0670251
767	Dha_Kin_pool_2	E	E	A	0.446689	0.591377	0.516851	0.633028	0.519033	0.57494	0.10231	0.0821499			0.602399		0.0670251
768	Dha_Kin_pool_2	E	E	K	0.0296846	0.0259094	0.0307135	0.0471885	0.027797	0.038951	0.00266947	0.0116496			0.602399		0.0670251

## Sheet: PC9
Index	PlateID	GeneID	GeneSymbol	category	nor_PC9_DMSO1	nor_PC9_DMSO2	nor_PC9_AFA1	nor_PC9_AFA2	av PC9DMSO	avPC9AFA	sdPC9DMSO	sdPC9AFA	ratio AFA/DMSO	onlyS1	median plate	abs dev1	mad*1.4826_1	Z*A/D
1	Dha_Kin_pool_1	6011	GRK1	S	0.51511	0.65764	0.297055	0.358802	0.586375	0.327928	0.100784	0.0436618	0.559247	0.559247	0.616048	0.0568007	0.142397	-0.39889
2	Dha_Kin_pool_1	80271	ITPKC	S	0.500327	0.487195	0.147619	0.155672	0.493761	0.151646	0.00928582	0.00569429	0.307123	0.307123	0.616048	0.308925	0.142397	-2.16946
3	Dha_Kin_pool_1	2044	EPHA5	S	0.995513	0.851772	0.609587	0.564338	0.923642	0.586963	0.10164	0.0319962	0.635487	0.635487	0.616048	0.0194392	0.142397	0.136514
4	Dha_Kin_pool_1	91807	MLCK	S	1.00207	0.848335	0.63268	0.620824	0.925205	0.626752	0.10871	0.00838308	0.677419	0.677419	0.616048	0.0613717	0.142397	0.430991
5	Dha_Kin_pool_1	5681	PSKH1	S	1.05039	0.786911	0.550529	0.490847	0.918652	0.520688	0.186311	0.0422021	0.566795	0.566795	0.616048	0.0492523	0.142397	-0.345881
6	Dha_Kin_pool_1	6795	AURKC	S	1.23702	1.03799	0.614355	0.631777	1.13751	0.623066	0.140734	0.0123191	0.547747	0.547747	0.616048	0.0683004	0.142397	-0.479648
7	Dha_Kin_pool_1	5581	PRKCE	S	0.846544	0.821665	0.47648	0.528646	0.834104	0.502563	0.0175922	0.0368873	0.602518	0.602518	0.616048	0.0135296	0.142397	-0.0950135
8	Dha_Kin_pool_1	203	AK1	S	1.01999	1.07871	0.503165	0.503507	1.04935	0.503336	0.0415212	0.000242212	0.479666	0.479666	0.616048	0.136382	0.142397	-0.957762
9	Dha_Kin_pool_1	140803	TRPM6	S	0.862729	0.660883	0.32374	0.334998	0.761806	0.329369	0.142726	0.00796083	0.432353	0.432353	0.616048	0.183695	0.142397	-1.29002
10	Dha_Kin_pool_1	1195	CLK1	S	1.05956	0.908661	0.543112	0.480416	0.984108	0.511764	0.106699	0.0443328	0.520028	0.520028	0.616048	0.0960201	0.142397	-0.674313
11	Dha_Kin_pool_1	6199	RPS6KB2	S	0.805504	0.914402	0.468159	0.531384	0.859953	0.499772	0.0770024	0.0447068	0.581162	0.581162	0.616048	0.0348857	0.142397	-0.244989
12	Dha_Kin_pool_1	5218	PFTK1	S	1.11146	1.07681	0.492056	0.537911	1.09414	0.514984	0.0245056	0.0324249	0.470676	0.470676	0.616048	0.145372	0.142397	-1.02089
13	Dha_Kin_pool_1	8382	NME5	S	1.14671	0.907871	0.605965	0.520296	1.02729	0.563131	0.168883	0.0605774	0.548172	0.548172	0.616048	0.0678762	0.142397	-0.47667
14	Dha_Kin_pool_1	6714	SRC	S	0.744855	0.668182	0.494231	0.386808	0.706519	0.44052	0.054216	0.0759599	0.623507	0.623507	0.616048	0.00745928	0.142397	0.0523838
15	Dha_Kin_pool_1	6787	NEK4	S	0.923722	0.855364	0.630481	0.551894	0.889543	0.591187	0.0483365	0.0555692	0.664597	0.664597	0.616048	0.0485492	0.142397	0.340943
16	Dha_Kin_pool_1	53944	CSNK1G1	S	0.725294	0.646534	0.174131	0.20355	0.685914	0.18884	0.0556913	0.0208028	0.275312	0.275312	0.616048	0.340736	0.142397	-2.39286
17	Dha_Kin_pool_1	83732	RIOK1	S	0.994888	0.941194	0.446016	0.393213	0.968041	0.419615	0.037967	0.0373378	0.433468	0.433468	0.616048	0.18258	0.142397	-1.28219
18	Dha_Kin_pool_1	207	AKT1	S	0.675933	0.38286	0.135133	0.161636	0.529397	0.148385	0.207234	0.0187409	0.28029	0.28029	0.616048	0.335758	0.142397	-2.3579
19	Dha_Kin_pool_1	54861	SNRK	S	1.23766	1.0618	0.467176	0.576789	1.14973	0.521982	0.124353	0.0775081	0.454004	0.454004	0.616048	0.162044	0.142397	-1.13798
20	Dha_Kin_pool_1	84446	KIAA1811	S	1.17594	0.885438	0.485321	0.573434	1.03069	0.529377	0.205415	0.0623053	0.513615	0.513615	0.616048	0.102433	0.142397	-0.719346
21	Dha_Kin_pool_1	5164	PDK2	S	0.623371	0.501235	0.315217	0.350167	0.562303	0.332692	0.0863635	0.0247132	0.59166	0.59166	0.616048	0.0243879	0.142397	-0.171267
22	Dha_Kin_pool_1	85366	MYLK2	S	0.803249	0.990972	0.495284	0.454565	0.89711	0.474925	0.13274	0.0287928	0.529394	0.529394	0.616048	0.0866537	0.142397	-0.608537
23	Dha_Kin_pool_1	E	E	D	0.895869	0.83092	0.83791	1.04842	0.863394	0.943165	0.0459262	0.148853	1.09239		0.616048		0.142397	3.34519
24	Dha_Kin_pool_1	E	E	K	0.0268829	0.0330635	0.0398021	0.0430999	0.0299732	0.041451	0.00437039	0.00233187	1.38294		0.616048		0.142397	5.38557
25	Dha_Kin_pool_1	79858	NEK11	S	0.925551	0.732563	0.438327	0.539531	0.829057	0.488929	0.136463	0.0715625	0.589741	0.589741	0.616048	0.0263067	0.142397	-0.184742
26	Dha_Kin_pool_1	57551	KIAA1361	S	0.85941	0.888891	0.541677	0.643929	0.874151	0.592803	0.0208465	0.0723036	0.678148	0.678148	0.616048	0.0620998	0.142397	0.436104
27	Dha_Kin_pool_1	150094	SNF1LK	S	0.921601	0.884383	0.62175	0.541978	0.902992	0.581864	0.0263173	0.056407	0.644373	0.644373	0.616048	0.0283257	0.142397	0.198921
28	Dha_Kin_pool_1	9113	LATS1	S	0.857926	0.698992	0.419348	0.475617	0.778459	0.447483	0.112383	0.0397878	0.574832	0.574832	0.616048	0.0412161	0.142397	-0.289445
29	Dha_Kin_pool_1	5214	PFKP	S	1.07735	0.788032	0.609478	0.746226	0.932693	0.677852	0.204581	0.0966961	0.726769	0.726769	0.616048	0.110721	0.142397	0.777553
30	Dha_Kin_pool_1	5592	PRKG1	S	1.05038	0.939315	0.581068	0.602416	0.994846	0.591742	0.0785323	0.015095	0.594807	0.594807	0.616048	0.0212404	0.142397	-0.149163
31	Dha_Kin_pool_1	55781	RIOK2	S	0.819509	0.702589	0.402129	0.428118	0.761049	0.415124	0.0826753	0.018377	0.545463	0.545463	0.616048	0.0705851	0.142397	-0.495693
32	Dha_Kin_pool_1	2475	FRAP1	S	0.656109	0.805127	0.440658	0.465342	0.730618	0.453	0.105372	0.0174538	0.620023	0.620023	0.616048	0.0039754	0.142397	0.0279178
33	Dha_Kin_pool_1	5157	PDGFRL	S	0.591691	0.54557	0.143019	0.148549	0.568631	0.145784	0.0326128	0.00390987	0.256377	0.256377	0.616048	0.359671	0.142397	-2.52584
34	Dha_Kin_pool_1	122481	AK7	S	0.801472	0.856717	0.509894	0.423991	0.829095	0.466942	0.0390641	0.0607429	0.563195	0.563195	0.616048	0.0528525	0.142397	-0.371163
35	Dha_Kin_pool_1	9262	STK17B	S	0.724189	0.848424	0.520535	0.614697	0.786307	0.567616	0.0878471	0.0665828	0.721876	0.721876	0.616048	0.105828	0.142397	0.743192
36	Dha_Kin_pool_1	8428	STK24	S	0.823079	0.953062	0.466175	0.449597	0.888071	0.457886	0.091912	0.0117223	0.515596	0.515596	0.616048	0.100452	0.142397	-0.705434
37	Dha_Kin_pool_1	1607	DGKB	S	1.01873	0.966765	0.582023	0.608177	0.992749	0.5951	0.0367462	0.0184936	0.599447	0.599447	0.616048	0.0166012	0.142397	-0.116584
38	Dha_Kin_pool_1	10494	STK25	S	0.676693	0.991021	0.583585	0.660549	0.833857	0.622067	0.222264	0.0544215	0.746011	0.746011	0.616048	0.129963	0.142397	0.912685
39	Dha_Kin_pool_1	8317	CDC7	S	0.997926	0.74778	0.378262	0.403678	0.872853	0.39097	0.17688	0.0179716	0.447922	0.447922	0.616048	0.168126	0.142397	-1.18069
40	Dha_Kin_pool_1	818	CAMK2G	S	0.920391	0.721574	0.491147	0.497021	0.820983	0.494084	0.140585	0.0041534	0.601821	0.601821	0.616048	0.0142271	0.142397	-0.0999116
41	Dha_Kin_pool_1	54963	URKL1	S	0.305399	0.225295	0.125765	0.155428	0.265347	0.140597	0.056642	0.0209748	0.52986	0.52986	0.616048	0.0861881	0.142397	-0.605267
42	Dha_Kin_pool_1	4293	MAP3K9	S	0.863389	0.773804	0.523694	0.551623	0.818597	0.537658	0.0633457	0.0197489	0.656805	0.656805	0.616048	0.0407572	0.142397	0.286223
43	Dha_Kin_pool_1	10645	CAMKK2	S	0.80714	0.711501	0.489516	0.479223	0.75932	0.484369	0.067627	0.00727824	0.637898	0.637898	0.616048	0.0218505	0.142397	0.153448
44	Dha_Kin_pool_1	55450	CAMKIINALPHA	S	0.860543	0.870409	0.451293	0.508448	0.865476	0.479871	0.00697615	0.0404149	0.554459	0.554459	0.616048	0.0615891	0.142397	-0.432517
45	Dha_Kin_pool_1	5585	PRKCL1	S	0.680777	0.885554	0.588451	0.726984	0.783166	0.657718	0.144799	0.0979578	0.83982	0.83982	0.616048	0.223772	0.142397	1.57147
46	Dha_Kin_pool_1	8767	RIPK2	S	0.65206	0.668962	0.380281	0.363716	0.660511	0.371999	0.0119515	0.0117135	0.563198	0.563198	0.616048	0.0528493	0.142397	-0.371141
47	Dha_Kin_pool_1	E	E	D	0.828244	0.961616	0.835983	1	0.89493	0.917992	0.0943078	0.115977	1.02577		0.616048		0.142397	2.87732
48	Dha_Kin_pool_1	E	E	D	1.00209	0.951565	1.08009	1.05802	0.976825	1.06906	0.0357236	0.0156028	1.09442		0.616048		0.142397	3.35943
49	Dha_Kin_pool_1	2872	MKNK2	S	0.934198	0.964329	0.486183	0.587044	0.949263	0.536613	0.0213055	0.0713192	0.565294	0.565294	0.616048	0.0507533	0.142397	-0.356422
50	Dha_Kin_pool_1	51086	TNNI3K	S	0.609851	0.593895	0.274964	0.281434	0.601873	0.278199	0.0112829	0.00457484	0.462222	0.462222	0.616048	0.153826	0.142397	-1.08026
51	Dha_Kin_pool_1	65061	ALS2CR7	S	0.750616	0.775545	0.32017	0.36703	0.763081	0.3436	0.0176271	0.0331351	0.45028	0.45028	0.616048	0.165768	0.142397	-1.16412
52	Dha_Kin_pool_1	3055	HCK	S	0.730552	0.710888	0.568397	0.674246	0.72072	0.621322	0.0139049	0.0748471	0.862085	0.862085	0.616048	0.246037	0.142397	1.72783
53	Dha_Kin_pool_1	55589	BMP2K	S	1.06595	1.00805	0.62488	0.657797	1.037	0.641338	0.0409439	0.0232757	0.618454	0.618454	0.616048	0.00240649	0.142397	0.0168999
54	Dha_Kin_pool_1	5257	PHKB	S	1.07148	0.973567	0.727339	0.862655	1.02252	0.794997	0.0692317	0.0956829	0.777487	0.777487	0.616048	0.161439	0.142397	1.13373
55	Dha_Kin_pool_1	7204	TRIO	S	0.754262	1.0433	0.552433	0.672152	0.898779	0.612293	0.204378	0.0846542	0.681249	0.681249	0.616048	0.0652013	0.142397	0.457884
56	Dha_Kin_pool_1	55500	ETNK1	S	0.971744	1.11522	0.655882	0.774253	1.04348	0.715067	0.101452	0.083701	0.68527	0.68527	0.616048	0.0692225	0.142397	0.486124
57	Dha_Kin_pool_1	225689	ERK8	S	0.951318	0.978037	0.419956	0.500932	0.964677	0.460444	0.0188934	0.0572586	0.477304	0.477304	0.616048	0.138744	0.142397	-0.974349
58	Dha_Kin_pool_1	83440	ADP-GK	S	0.844598	0.986651	0.587872	0.557703	0.915625	0.572788	0.100446	0.0213333	0.62557	0.62557	0.616048	0.00952253	0.142397	0.0668732
59	Dha_Kin_pool_1	5294	PIK3CG	S	0.956927	0.91249	0.776775	0.794694	0.934708	0.785735	0.0314215	0.012671	0.84062	0.84062	0.616048	0.224572	0.142397	1.57709
60	Dha_Kin_pool_1	2261	FGFR3	S	0.834292	0.921391	0.676821	0.602436	0.877841	0.639629	0.0615888	0.0525983	0.728638	0.728638	0.616048	0.11259	0.142397	0.790679
61	Dha_Kin_pool_1	51135	IRAK4	S	0.787648	0.726685	0.506174	0.496174	0.757166	0.501174	0.0431079	0.00707089	0.661907	0.661907	0.616048	0.0458593	0.142397	0.322053
62	Dha_Kin_pool_1	5129	PCTK3	S	1.01267	1.05069	0.672106	0.715557	1.03168	0.693831	0.0268854	0.0307248	0.672523	0.672523	0.616048	0.0564753	0.142397	0.396605
63	Dha_Kin_pool_1	10110	SGK2	S	0.710026	0.542371	0.447492	0.465362	0.626199	0.456427	0.11855	0.0126363	0.728885	0.728885	0.616048	0.112838	0.142397	0.792416
64	Dha_Kin_pool_1	8798	DYRK4	S	0.739684	0.78696	0.547359	0.600213	0.763322	0.573786	0.033429	0.0373735	0.751695	0.751695	0.616048	0.135647	0.142397	0.952602
65	Dha_Kin_pool_1	55229	PANK4	S	0.568513	0.66469	0.338448	0.439546	0.616602	0.388997	0.0680077	0.0714867	0.630872	0.630872	0.616048	0.0148245	0.142397	0.104107
66	Dha_Kin_pool_1	5568	PRKACG	S	0.141601	0.134122	0.05668	0.0578415	0.137861	0.0572608	0.00528868	0.000821357	0.415351	0.415351	0.616048	0.200697	0.142397	-1.40942
67	Dha_Kin_pool_1	2321	FLT1	S	0.777008	0.788574	0.504872	0.577616	0.782791	0.541244	0.00817781	0.0514377	0.691428	0.691428	0.616048	0.0753804	0.142397	0.529369
68	Dha_Kin_pool_1	10746	MAP3K2	S	1.11604	0.99742	0.532685	0.594547	1.05673	0.563616	0.0838762	0.0437425	0.533359	0.533359	0.616048	0.0826888	0.142397	-0.580693
69	Dha_Kin_pool_1	26524	LATS2	S	0.582337	0.474161	0.220072	0.26148	0.528249	0.240776	0.0764922	0.02928	0.4558	0.4558	0.616048	0.160248	0.142397	-1.12536
70	Dha_Kin_pool_1	7272	TTK	S	0.662588	0.633367	0.274027	0.26985	0.647978	0.271938	0.0206623	0.00295294	0.419672	0.419672	0.616048	0.196375	0.142397	-1.37907
71	Dha_Kin_pool_1	E	E	D	0.924692	0.931166	1.09911	1.05159	0.927929	1.07535	0.00457765	0.033604	1.15887		0.616048		0.142397	3.81203
72	Dha_Kin_pool_1	E	E	D	1.08756	1.11286	1.22316	0.979789	1.10021	1.10147	0.0178895	0.172086	1.00115		0.616048		0.142397	2.70441
73	Dha_Kin_pool_1	6850	SYK	S	0.393088	0.310567	0.0570908	0.0791509	0.351828	0.0681208	0.058351	0.0155988	0.19362	0.19362	0.616048	0.422428	0.142397	-2.96655
74	Dha_Kin_pool_1	2046	EPHA8	S	0.823529	0.86689	0.455002	0.63438	0.845209	0.544691	0.0306605	0.126839	0.644445	0.644445	0.616048	0.0283971	0.142397	0.199422
75	Dha_Kin_pool_1	1760	DMPK	S	0.198481	0.202061	0.0666609	0.0807233	0.200271	0.0736921	0.0025315	0.00994365	0.367962	0.367962	0.616048	0.248086	0.142397	-1.74221
76	Dha_Kin_pool_1	140469	MYO3B	S	0.851545	0.983198	0.609165	0.650944	0.917371	0.630055	0.0930921	0.0295425	0.686804	0.686804	0.616048	0.0707566	0.142397	0.496898
77	Dha_Kin_pool_1	65268	PRKWNK2	S	0.689407	0.762163	0.399792	0.442657	0.725785	0.421224	0.051446	0.0303101	0.580371	0.580371	0.616048	0.0356772	0.142397	-0.250548
78	Dha_Kin_pool_1	5747	PTK2	S	0.648665	0.667309	0.519887	0.646336	0.657987	0.583111	0.0131837	0.0894129	0.886204	0.886204	0.616048	0.270157	0.142397	1.89721
79	Dha_Kin_pool_1	2241	FER	S	0.588215	0.954267	0.62514	0.580435	0.771241	0.602788	0.258838	0.0316112	0.781582	0.781582	0.616048	0.165534	0.142397	1.16248
80	Dha_Kin_pool_1	816	CAMK2B	S	0.596185	0.522099	0.158543	0.179672	0.559142	0.169108	0.0523868	0.0149405	0.302441	0.302441	0.616048	0.313606	0.142397	-2.20234
81	Dha_Kin_pool_1	1608	DGKG	S	0.498276	0.697605	0.220558	0.221206	0.597941	0.220882	0.140946	0.000458584	0.369405	0.369405	0.616048	0.246643	0.142397	-1.73208
82	Dha_Kin_pool_1	23031	MAST3	S	0.477926	0.663127	0.380281	0.367322	0.570526	0.373801	0.130957	0.0091638	0.655187	0.655187	0.616048	0.0391392	0.142397	0.27486
83	Dha_Kin_pool_1	10295	BCKDK	S	0.756307	1.15832	0.758132	0.741163	0.957312	0.749648	0.284264	0.0119988	0.783076	0.783076	0.616048	0.167028	0.142397	1.17298
84	Dha_Kin_pool_1	3706	ITPKA	S	0.7896	0.859673	0.550281	0.525861	0.824637	0.538071	0.0495496	0.0172676	0.652494	0.652494	0.616048	0.0364464	0.142397	0.25595
85	Dha_Kin_pool_1	10783	NEK6	S	0.988063	1.04021	0.713829	0.792627	1.01414	0.753228	0.0368718	0.055719	0.742729	0.742729	0.616048	0.126681	0.142397	0.889636
86	Dha_Kin_pool_1	640	BLK	S	0.914315	0.889046	0.538691	0.653683	0.90168	0.596187	0.0178678	0.0813113	0.661195	0.661195	0.616048	0.0451476	0.142397	0.317055
87	Dha_Kin_pool_1	139189	DGKK	S	0.867006	0.82025	0.486125	0.563586	0.843628	0.524855	0.033061	0.0547729	0.622141	0.622141	0.616048	0.00609309	0.142397	0.0427895
88	Dha_Kin_pool_1	4355	MPP2	S	0.741642	0.655822	0.365984	0.399184	0.698732	0.382584	0.0606836	0.023476	0.54754	0.54754	0.616048	0.0685075	0.142397	-0.481103
89	Dha_Kin_pool_1	94	ACVRL1	S	0.727689	0.55851	0.365614	0.426729	0.6431	0.396171	0.119627	0.043215	0.616034	0.616034	0.616048	1.39241e-05	0.142397	-9.7784e-05
90	Dha_Kin_pool_1	4067	LYN	S	0.595028	0.172727	0.341578	0.360849	0.383877	0.351214	0.298612	0.0136262	0.914911	0.914911	0.616048	0.298863	0.142397	2.09881
91	Dha_Kin_pool_1	5596	MAPK4	S	1.11085	0.750333	0.726043	0.700483	0.930592	0.713263	0.254924	0.0180734	0.766462	0.766462	0.616048	0.150414	0.142397	1.0563
92	Dha_Kin_pool_1	84930	MASTL	S	1.07117	0.847816	0.524463	0.482815	0.959491	0.503639	0.157932	0.0294499	0.524902	0.524902	0.616048	0.0911453	0.142397	-0.64008
93	Dha_Kin_pool_1	197259	FLJ34389	S	0.834262	0.753328	0.478569	0.426112	0.793795	0.45234	0.0572295	0.0370923	0.569845	0.569845	0.616048	0.0462025	0.142397	-0.324463
94	Dha_Kin_pool_1	3098	HK1	S	0.544902	0.72248	0.267251	0.252689	0.633691	0.25997	0.125566	0.0102969	0.410247	0.410247	0.616048	0.2058	0.142397	-1.44526
95	Dha_Kin_pool_1	E	E	D	0.960491	0.841119	0.89853	1.03772	0.900805	0.968124	0.0844083	0.0984208	1.07473		0.616048		0.142397	3.22117
96	Dha_Kin_pool_1	E	E	D	1.05755	1.0362	0.76772	0.800272	1.04687	0.783996	0.0150926	0.0230183	0.748893		0.616048		0.142397	0.93292
97	Dha_Kin_pool_1	699	BUB1	S	0.13407	0.137984	0.068362	0.0770565	0.136027	0.0727093	0.00276781	0.00614799	0.534522	0.534522	0.616048	0.0815257	0.142397	-0.572525
98	Dha_Kin_pool_1	127933	UHMK1	S	0.987087	1.06884	0.803639	0.937394	1.02796	0.870517	0.0578078	0.0945785	0.846836	0.846836	0.616048	0.230788	0.142397	1.62074
99	Dha_Kin_pool_1	5587	PRKCM	S	0.640438	0.845026	0.647202	0.39873	0.742732	0.522966	0.144665	0.175697	0.704111	0.704111	0.616048	0.0880637	0.142397	0.618439
100	Dha_Kin_pool_1	5298	PIK4CB	S	0.505936	0.640169	0.203286	0.213819	0.573053	0.208552	0.0949169	0.00744729	0.363932	0.363932	0.616048	0.252115	0.142397	-1.77051
101	Dha_Kin_pool_1	695	BTK	S	0.900129	0.853899	0.477886	0.453698	0.877014	0.465792	0.0326889	0.0171036	0.531111	0.531111	0.616048	0.0849369	0.142397	-0.59648
102	Dha_Kin_pool_1	2931	GSK3A	S	0.830628	0.974031	0.718961	0.921364	0.90233	0.820163	0.101401	0.143121	0.908939	0.908939	0.616048	0.292891	0.142397	2.05687
103	Dha_Kin_pool_1	1454	CSNK1E	S	0.740093	0.736823	0.489874	0.481473	0.738458	0.485674	0.00231223	0.00594076	0.657686	0.657686	0.616048	0.0416381	0.142397	0.292409
104	Dha_Kin_pool_1	23729	CARKL	S	0.72908	0.645429	0.504889	0.295714	0.687254	0.400302	0.0591499	0.147909	0.582465	0.582465	0.616048	0.0335826	0.142397	-0.235838
105	Dha_Kin_pool_1	132	ADK	S	0.621303	0.906357	0.590089	0.736412	0.76383	0.66325	0.201564	0.103466	0.868322	0.868322	0.616048	0.252274	0.142397	1.77163
106	Dha_Kin_pool_1	27	ABL2	S	0.820158	0.861419	0.3869	0.351672	0.840789	0.369286	0.0291764	0.0249104	0.439214	0.439214	0.616048	0.176834	0.142397	-1.24184
107	Dha_Kin_pool_1	5347	PLK1	S	0.079889	0.0941846	0.0487936	0.0560387	0.0870368	0.0524161	0.0101085	0.00512302	0.60223	0.60223	0.616048	0.0138181	0.142397	-0.0970397
108	Dha_Kin_pool_1	50488	MINK	S	0.829541	0.723408	0.708343	0.625812	0.776475	0.667078	0.0750476	0.0583582	0.859111	0.859111	0.616048	0.243063	0.142397	1.70694
109	Dha_Kin_pool_1	51265	CDKL3	S	0.776436	0.92532	0.445843	0.462265	0.850878	0.454054	0.105277	0.0116121	0.53363	0.53363	0.616048	0.082418	0.142397	-0.578791
110	Dha_Kin_pool_1	9020	MAP3K14	S	0.751259	0.731	0.4145	0.507608	0.741129	0.461054	0.0143255	0.0658375	0.622096	0.622096	0.616048	0.00604856	0.142397	0.0424768
111	Dha_Kin_pool_1	6885	MAP3K7	S	0.812743	0.727966	0.527964	0.599162	0.770355	0.563563	0.0599463	0.0503449	0.731563	0.731563	0.616048	0.115515	0.142397	0.811221
112	Dha_Kin_pool_1	1152	CKB	S	0.840818	0.943316	0.669652	0.873567	0.892067	0.77161	0.0724769	0.14419	0.864969	0.864969	0.616048	0.248921	0.142397	1.74808
113	Dha_Kin_pool_1	23552	CCRK	S	0.606778	0.713147	0.493086	0.56789	0.659963	0.530488	0.0752148	0.0528944	0.803815	0.803815	0.616048	0.187767	0.142397	1.31862
114	Dha_Kin_pool_1	5601	MAPK9	S	0.845165	0.902025	0.577909	0.618581	0.873595	0.598245	0.0402061	0.0287592	0.684808	0.684808	0.616048	0.0687601	0.142397	0.482877
115	Dha_Kin_pool_1	10188	TNK2	S	0.862092	0.822654	0.55215	0.615253	0.842373	0.583701	0.0278868	0.0446207	0.692925	0.692925	0.616048	0.0768772	0.142397	0.53988
116	Dha_Kin_pool_1	149420	PDIK1L	S	1.07916	1.20435	0.738882	0.735294	1.14176	0.737088	0.0885265	0.00253725	0.645574	0.645574	0.616048	0.0295261	0.142397	0.207351
117	Dha_Kin_pool_1	558	AXL	S	0.832118	0.893185	0.333096	0.379589	0.862651	0.356343	0.0431805	0.0328757	0.413079	0.413079	0.616048	0.202969	0.142397	-1.42538
118	Dha_Kin_pool_1	54101	ANKRD3	S	1.06175	0.794204	0.455853	0.473014	0.927978	0.464433	0.189186	0.0121352	0.500479	0.500479	0.616048	0.115569	0.142397	-0.811599
119	Dha_Kin_pool_1	E	E	D	1.03565	1.21449	1.09134	0.82411	1.12507	0.957727	0.126455	0.188963	0.85126		0.616048		0.142397	1.65181
120	Dha_Kin_pool_1	E	E	D	1.15245	1.03046	1.06936	1.08444	1.09145	1.0769	0.0862638	0.0106593	0.986666		0.616048		0.142397	2.60272
121	Dha_Kin_pool_1	8737	RIPK1	S	1.04241	1.02068	0.731297	0.875729	1.03154	0.803513	0.0153626	0.102129	0.778942	0.778942	0.616048	0.162894	0.142397	1.14395
122	Dha_Kin_pool_1	9578	CDC42BPB	S	1.01445	1.05618	0.813059	0.825703	1.03531	0.819381	0.0295052	0.00894038	0.791433	0.791433	0.616048	0.175386	0.142397	1.23167
123	Dha_Kin_pool_1	3718	JAK3	S	0.618329	0.778042	0.349581	0.411269	0.698186	0.380425	0.112934	0.0436202	0.544876	0.544876	0.616048	0.0711718	0.142397	-0.499813
124	Dha_Kin_pool_1	83942	STK22D	S	0.882594	0.779927	0.438917	0.51139	0.83126	0.475153	0.072597	0.0512463	0.571606	0.571606	0.616048	0.0444417	0.142397	-0.312098
125	Dha_Kin_pool_1	983	CDC2	S	0.532661	0.629616	0.214835	0.255183	0.581139	0.235009	0.068557	0.0285303	0.404395	0.404395	0.616048	0.211653	0.142397	-1.48636
126	Dha_Kin_pool_1	11040	PIM2	S	0.556372	0.618173	0.178279	0.247863	0.587272	0.213071	0.0437	0.0492034	0.362815	0.362815	0.616048	0.253233	0.142397	-1.77836
127	Dha_Kin_pool_1	120892	LRRK2	S	1.09557	1.15981	0.447723	0.598593	1.12769	0.523158	0.0454268	0.106681	0.463919	0.463919	0.616048	0.152129	0.142397	-1.06834
128	Dha_Kin_pool_1	3099	HK2	S	0.477815	0.490704	0.192791	0.22873	0.484259	0.21076	0.00911381	0.0254127	0.435222	0.435222	0.616048	0.180826	0.142397	-1.26987
129	Dha_Kin_pool_1	64122	FN3K	S	0.683138	0.905628	0.452364	0.586054	0.794383	0.519209	0.157324	0.0945334	0.6536	0.6536	0.616048	0.0375527	0.142397	0.263719
130	Dha_Kin_pool_1	5297	PIK4CA	S	0.409331	0.443269	0.257044	0.222792	0.4263	0.239918	0.0239976	0.02422	0.562793	0.562793	0.616048	0.0532552	0.142397	-0.373992
131	Dha_Kin_pool_1	83983	SSTK	S	0.692153	0.806338	0.430909	0.535431	0.749245	0.48317	0.0807406	0.0739081	0.644875	0.644875	0.616048	0.0288277	0.142397	0.202446
132	Dha_Kin_pool_1	9344	TAO1	S	0.69303	0.809653	0.542684	0.532882	0.751341	0.537783	0.0824651	0.00693048	0.715764	0.715764	0.616048	0.0997163	0.142397	0.700271
133	Dha_Kin_pool_1	4832	NME3	S	0.599796	0.671536	0.429098	0.442304	0.635666	0.435701	0.0507284	0.0093382	0.685425	0.685425	0.616048	0.0693768	0.142397	0.487208
134	Dha_Kin_pool_1	2260	FGFR1	S	0.373988	0.413322	0.226639	0.185908	0.393655	0.206273	0.0278132	0.0288013	0.523996	0.523996	0.616048	0.0920522	0.142397	-0.646449
135	Dha_Kin_pool_1	11284	PNKP	S	0.925422	0.681056	0.561471	0.545943	0.803239	0.553707	0.172793	0.0109797	0.689343	0.689343	0.616048	0.0732947	0.142397	0.514722
136	Dha_Kin_pool_1	2064	ERBB2	S	0.985773	0.891842	0.543713	0.66631	0.938807	0.605012	0.0664191	0.0866886	0.644447	0.644447	0.616048	0.0283993	0.142397	0.199438
137	Dha_Kin_pool_1	55224	FLJ10761	S	0.802495	0.95477	0.598687	0.664351	0.878632	0.631519	0.107675	0.0464317	0.718752	0.718752	0.616048	0.102704	0.142397	0.721254
138	Dha_Kin_pool_1	91754	NEK9	S	0.745054	0.882366	0.533027	0.562284	0.81371	0.547656	0.0970942	0.0206883	0.673035	0.673035	0.616048	0.0569875	0.142397	0.400202
139	Dha_Kin_pool_1	84197	FLJ23356	S	0.872457	1.00377	0.612174	0.624484	0.938115	0.618329	0.0928551	0.00870465	0.659118	0.659118	0.616048	0.0430705	0.142397	0.302468
140	Dha_Kin_pool_1	2322	FLT3	S	0.910774	0.847927	0.296754	0.278587	0.87935	0.287671	0.0444399	0.0128461	0.32714	0.32714	0.616048	0.288908	0.142397	-2.02889
141	Dha_Kin_pool_1	5305	PIP5K2A	S	1.26975	0.956538	0.583782	0.661931	1.11314	0.622857	0.221472	0.05526	0.559548	0.559548	0.616048	0.0564996	0.142397	-0.396776
142	Dha_Kin_pool_1	2869	GRK5	S	0.629419	0.773257	0.497211	0.564684	0.701338	0.530947	0.101709	0.0477103	0.757049	0.757049	0.616048	0.141001	0.142397	0.990201
143	Dha_Kin_pool_1	E	E	D	1	1	1.07124	1.10968	1	1.09046	0	0.0271773	1.09046		0.616048		0.142397	3.33163
144	Dha_Kin_pool_1	E	E	D	0.964254	0.955372	1	0.939386	0.959813	0.969693	0.00628023	0.0428603	1.01029		0.616048		0.142397	2.76865
145	Dha_Kin_pool_1	3984	LIMK1	S	1.19496	1.07847	0.725759	0.663104	1.13672	0.694432	0.0823729	0.0443042	0.61091	0.61091	0.616048	0.00513794	0.142397	-0.0360819
146	Dha_Kin_pool_1	7371	UMPK	S	1.1098	1.25542	0.754042	0.831233	1.18261	0.792637	0.102969	0.0545829	0.670245	0.670245	0.616048	0.0541971	0.142397	0.380606
147	Dha_Kin_pool_1	8844	KSR	S	0.358691	0.421002	0.0982468	0.119858	0.389846	0.109053	0.0440602	0.0152816	0.279732	0.279732	0.616048	0.336316	0.142397	-2.36182
148	Dha_Kin_pool_1	9448	MAP4K4	S	0.821735	0.864724	0.53408	0.590832	0.843229	0.562456	0.0303973	0.0401302	0.667026	0.667026	0.616048	0.0509783	0.142397	0.358002
149	Dha_Kin_pool_1	23683	PRKCN	S	1.02753	1.01878	0.531019	0.61044	1.02315	0.57073	0.00619169	0.0561595	0.557815	0.557815	0.616048	0.0582333	0.142397	-0.408951
150	Dha_Kin_pool_1	84630	TTBK1	S	0.840275	0.906114	0.49746	0.545686	0.873194	0.521573	0.0465553	0.0341007	0.597316	0.597316	0.616048	0.0187319	0.142397	-0.131547
151	Dha_Kin_pool_1	6093	ROCK1	S	0.676307	0.736282	0.437164	0.349422	0.706295	0.393293	0.0424085	0.0620431	0.556839	0.556839	0.616048	0.0592085	0.142397	-0.4158
152	Dha_Kin_pool_1	1612	DAPK1	S	0.748758	0.880427	0.433895	0.554978	0.814592	0.494436	0.0931034	0.0856189	0.606974	0.606974	0.616048	0.00907401	0.142397	-0.0637234
153	Dha_Kin_pool_1	10922	FASTK	S	0.957937	0.999171	0.688492	0.705844	0.978554	0.697168	0.0291566	0.0122704	0.712447	0.712447	0.616048	0.0963991	0.142397	0.676976
154	Dha_Kin_pool_1	5593	PRKG2	S	0.605743	0.911247	0.576231	0.669617	0.758495	0.622924	0.216023	0.0660341	0.821263	0.821263	0.616048	0.205215	0.142397	1.44115
155	Dha_Kin_pool_1	4354	MPP1	S	0.561198	1.12841	0.6894	0.762635	0.844806	0.726018	0.401082	0.0517853	0.85939	0.85939	0.616048	0.243342	0.142397	1.7089
156	Dha_Kin_pool_1	1436	CSF1R	S	0.478247	0.489626	0.277255	0.261595	0.483937	0.269425	0.00804621	0.0110733	0.556736	0.556736	0.616048	0.0593115	0.142397	-0.416523
157	Dha_Kin_pool_1	8445	DYRK2	S	0.707111	0.688615	0.318666	0.292841	0.697863	0.305753	0.0130784	0.0182611	0.438128	0.438128	0.616048	0.17792	0.142397	-1.24947
158	Dha_Kin_pool_1	5586	PRKCL2	S	0.579357	0.535868	0.307967	0.302831	0.557612	0.305399	0.0307518	0.00363191	0.547691	0.547691	0.616048	0.068357	0.142397	-0.480046
159	Dha_Kin_pool_1	6197	RPS6KA3	S	0.681093	0.703357	0.468408	0.515687	0.692225	0.492048	0.015743	0.0334312	0.710821	0.710821	0.616048	0.0947731	0.142397	0.665557
160	Dha_Kin_pool_1	7010	TEK	S	0.742051	0.775981	0.582382	0.695563	0.759016	0.638972	0.0239926	0.0800311	0.841843	0.841843	0.616048	0.225795	0.142397	1.58567
161	Dha_Kin_pool_1	53354	PANK1	S	0.854584	0.847805	0.468084	0.511729	0.851194	0.489907	0.00479322	0.0308615	0.575552	0.575552	0.616048	0.0404958	0.142397	-0.284387
162	Dha_Kin_pool_1	1456	CSNK1G3	S	0.89002	1.03052	0.780484	0.570587	0.960268	0.675535	0.0993456	0.148419	0.703486	0.703486	0.616048	0.0874383	0.142397	0.614047
163	Dha_Kin_pool_1	5261	PHKG2	S	0.295337	0.403249	0.292496	0.341112	0.349293	0.316804	0.0763049	0.034377	0.906985	0.906985	0.616048	0.290937	0.142397	2.04315
164	Dha_Kin_pool_1	5598	MAPK7	S	0.841928	0.826223	0.530498	0.6535	0.834076	0.591999	0.0111051	0.0869752	0.709766	0.709766	0.616048	0.0937187	0.142397	0.658152
165	Dha_Kin_pool_1	817	CAMK2D	S	1.00463	0.981606	0.423977	0.597813	0.993117	0.510895	0.0162785	0.122921	0.514436	0.514436	0.616048	0.101611	0.142397	-0.71358
166	Dha_Kin_pool_1	11183	MAP4K5	S	0.899322	0.887952	0.780356	0.961299	0.893637	0.870828	0.00803994	0.127946	0.974476	0.974476	0.616048	0.358428	0.142397	2.51711
167	Dha_Kin_pool_1	E	E	D	1.09334	1.02592	0.876688	0.933171	1.05963	0.90493	0.0476731	0.0399395	0.854006		0.616048		0.142397	1.67109
168	Dha_Kin_pool_1	E	E	D	1.05914	1.01517	0.85171	0.867366	1.03715	0.859538	0.0310863	0.0110704	0.828747		0.616048		0.142397	1.49371
169	Dha_Kin_pool_1	29941	PKN3	S	0.886778	0.91854	0.718012	0.691062	0.902659	0.704537	0.0224595	0.0190564	0.780513	0.780513	0.616048	0.164465	0.142397	1.15498
170	Dha_Kin_pool_1	57143	ADCK1	S	0.910838	0.698776	0.484806	0.629012	0.804807	0.556909	0.149951	0.101969	0.691978	0.691978	0.616048	0.07593	0.142397	0.533228
171	Dha_Kin_pool_1	1326	MAP3K8	S	0.767666	0.93547	0.424186	0.477284	0.851568	0.450735	0.118655	0.0375464	0.5293	0.5293	0.616048	0.0867476	0.142397	-0.609197
172	Dha_Kin_pool_1	1024	CDK8	S	0.880356	0.760317	0.422942	0.465416	0.820337	0.444179	0.0848806	0.0300342	0.541459	0.541459	0.616048	0.0745884	0.142397	-0.523807
173	Dha_Kin_pool_1	8569	MKNK1	S	0.939147	0.742951	0.555257	0.565165	0.841049	0.560211	0.138731	0.00700624	0.666086	0.666086	0.616048	0.050038	0.142397	0.351398
174	Dha_Kin_pool_1	5288	PIK3C2G	S	0.759188	0.720264	0.471434	0.498302	0.739726	0.484868	0.0275232	0.0189984	0.65547	0.65547	0.616048	0.0394223	0.142397	0.276848
175	Dha_Kin_pool_1	1019	CDK4	S	0.73383	0.716833	0.219285	0.322575	0.725331	0.27093	0.0120188	0.073037	0.373526	0.373526	0.616048	0.242522	0.142397	-1.70314
176	Dha_Kin_pool_1	5292	PIM1	S	0.943921	0.991049	0.453069	0.449177	0.967485	0.451123	0.0333248	0.00275252	0.466285	0.466285	0.616048	0.149763	0.142397	-1.05173
177	Dha_Kin_pool_1	1609	DGKQ	S	0.827788	0.790961	0.413036	0.419931	0.809375	0.416483	0.0260413	0.00487536	0.514574	0.514574	0.616048	0.101473	0.142397	-0.712611
178	Dha_Kin_pool_1	7786	MAP3K12	S	0.409226	0.347775	0.0557542	0.0747792	0.3785	0.0652667	0.0434525	0.0134527	0.172435	0.172435	0.616048	0.443613	0.142397	-3.11533
179	Dha_Kin_pool_1	81629	STK22C	S	0.724943	0.952471	0.418058	0.461174	0.838707	0.439616	0.160887	0.0304871	0.524159	0.524159	0.616048	0.0918888	0.142397	-0.645301
180	Dha_Kin_pool_1	472	ATM	S	0.855402	1.08863	0.578418	0.604503	0.972017	0.591461	0.164918	0.0184449	0.608488	0.608488	0.616048	0.00755962	0.142397	-0.0530885
181	Dha_Kin_pool_1	5256	PHKA2	S	0.890371	0.7858	0.640485	0.68625	0.838085	0.663367	0.0739429	0.0323608	0.791527	0.791527	0.616048	0.175479	0.142397	1.23233
182	Dha_Kin_pool_1	55750	MULK	S	0.55383	0.511308	0.220413	0.202229	0.532569	0.211321	0.0300679	0.0128584	0.396795	0.396795	0.616048	0.219252	0.142397	-1.53973
183	Dha_Kin_pool_1	2870	GRK6	S	0.735571	0.728154	0.396928	0.467416	0.731863	0.432172	0.00524452	0.0498427	0.590509	0.590509	0.616048	0.0255385	0.142397	-0.179347
184	Dha_Kin_pool_1	658	BMPR1B	S	0.870061	1.03332	0.574264	0.625243	0.951692	0.599753	0.115444	0.0360479	0.630197	0.630197	0.616048	0.014149	0.142397	0.0993635
185	Dha_Kin_pool_1	65975	STK33	S	0.977476	1.02837	0.714164	0.758298	1.00292	0.736231	0.0359854	0.0312071	0.734086	0.734086	0.616048	0.118039	0.142397	0.828941
186	Dha_Kin_pool_1	57538	MIDORI	S	0.238084	0.271929	0.163652	0.160511	0.255006	0.162082	0.0239321	0.0022209	0.635599	0.635599	0.616048	0.0195517	0.142397	0.137304
187	Dha_Kin_pool_1	8576	STK16	S	0.681864	0.637301	0.433281	0.488319	0.659583	0.4608	0.0315104	0.0389172	0.698623	0.698623	0.616048	0.0825756	0.142397	0.579898
188	Dha_Kin_pool_1	55361	PI4KII	S	0.820725	1.02851	0.537331	0.636033	0.924615	0.586682	0.146923	0.0697928	0.634515	0.634515	0.616048	0.0184677	0.142397	0.129692
189	Dha_Kin_pool_1	57172	CAMK1G	S	0.956892	1.07482	0.679037	0.828068	1.01585	0.753553	0.0833868	0.105381	0.741792	0.741792	0.616048	0.125744	0.142397	0.883052
190	Dha_Kin_pool_1	55561	HSMDPKIN	S	0.734239	0.917087	0.882538	0.684888	0.825663	0.783713	0.129293	0.13976	0.949192	0.949192	0.616048	0.333144	0.142397	2.33955
191	Dha_Kin_pool_1	E	E	D	0.858557	0.972141	1.02176	1.20413	0.915349	1.11294	0.0803164	0.128956	1.21586		0.616048		0.142397	4.21229
192	Dha_Kin_pool_1	E	E	D	0.982431	1.10386	0.853156	0.743366	1.04315	0.798261	0.0858631	0.0776333	0.765245		0.616048		0.142397	1.04776
193	Dha_Kin_pool_1	6793	STK10	S	0.562828	0.573456	0.236365	0.389241	0.568142	0.312803	0.00751544	0.108099	0.550572	0.550572	0.616048	0.0654759	0.142397	-0.459813
194	Dha_Kin_pool_1	9863	AIP1	S	0.457558	0.484803	0.14715	0.239222	0.47118	0.193186	0.0192651	0.0651042	0.410005	0.410005	0.616048	0.206043	0.142397	-1.44697
195	Dha_Kin_pool_1	25	ABL1	S	0.6435	0.951814	0.376729	0.470425	0.797657	0.423577	0.218011	0.0662535	0.531026	0.531026	0.616048	0.0850213	0.142397	-0.597073
196	Dha_Kin_pool_1	56924	PAK6	S	0.782507	1.16422	0.402916	0.413627	0.973365	0.408272	0.269915	0.00757399	0.419444	0.419444	0.616048	0.196604	0.142397	-1.38068
197	Dha_Kin_pool_1	79672	FN3KRP	S	0.662565	0.755129	0.350061	0.281068	0.708847	0.315564	0.0654525	0.0487855	0.44518	0.44518	0.616048	0.170868	0.142397	-1.19994
198	Dha_Kin_pool_1	208	AKT2	S	0.678457	0.628505	0.339096	0.448052	0.653481	0.393574	0.0353217	0.0770432	0.602273	0.602273	0.616048	0.013775	0.142397	-0.096737
199	Dha_Kin_pool_1	138429	PIP5KL1	S	0.567602	0.786419	0.563102	0.646559	0.67701	0.604831	0.154727	0.0590129	0.893385	0.893385	0.616048	0.277337	0.142397	1.94764
200	Dha_Kin_pool_1	341676	NEK5	S	0.827356	0.906733	0.431378	0.46078	0.867044	0.446079	0.0561276	0.0207909	0.514482	0.514482	0.616048	0.101565	0.142397	-0.713256
201	Dha_Kin_pool_1	10769	PLK2	S	0.867292	0.672354	0.436481	0.459655	0.769823	0.448068	0.137842	0.0163867	0.58204	0.58204	0.616048	0.0340073	0.142397	-0.238821
202	Dha_Kin_pool_1	1455	CSNK1G2	S	1.1946	1.27414	0.741677	0.819894	1.23437	0.780785	0.0562454	0.055308	0.632536	0.632536	0.616048	0.0164884	0.142397	0.115792
203	Dha_Kin_pool_1	2011	MARK2	S	0.835501	0.844324	0.484117	0.480938	0.839913	0.482527	0.00623887	0.00224849	0.574497	0.574497	0.616048	0.0415506	0.142397	-0.291794
204	Dha_Kin_pool_1	23043	TNIK	S	1.01777	1.09665	0.839096	0.895297	1.05721	0.867197	0.0557731	0.0397399	0.820268	0.820268	0.616048	0.20422	0.142397	1.43416
205	Dha_Kin_pool_1	5315	PKM2	S	0.825814	0.797812	0.431667	0.392135	0.811813	0.411901	0.0198001	0.0279533	0.507384	0.507384	0.616048	0.108664	0.142397	-0.763104
206	Dha_Kin_pool_1	6792	CDKL5	S	1.00635	1.04259	0.732112	0.604273	1.02447	0.668193	0.0256322	0.0903964	0.652232	0.652232	0.616048	0.0361847	0.142397	0.254112
207	Dha_Kin_pool_1	5290	PIK3CA	S	0.125457	0.134735	0.0808367	0.0791509	0.130096	0.0799938	0.00656034	0.00119203	0.614882	0.614882	0.616048	0.00116544	0.142397	-0.00818445
208	Dha_Kin_pool_1	23387	KIAA0999	S	0.931207	1.15499	0.640115	0.817332	1.0431	0.728723	0.158235	0.125312	0.698616	0.698616	0.616048	0.0825681	0.142397	0.579845
209	Dha_Kin_pool_1	10733	PLK4	S	0.258002	0.378578	0.17869	0.259555	0.31829	0.219123	0.0852605	0.0571801	0.688437	0.688437	0.616048	0.0723888	0.142397	0.50836
210	Dha_Kin_pool_1	10114	HIPK3	S	0.915992	0.840926	0.544234	0.36232	0.878459	0.453277	0.0530795	0.128633	0.515991	0.515991	0.616048	0.100057	0.142397	-0.702662
211	Dha_Kin_pool_1	7301	TYRO3	S	0.489126	0.456071	0.113597	0.170143	0.472599	0.14187	0.0233738	0.0399836	0.300191	0.300191	0.616048	0.315857	0.142397	-2.21815
212	Dha_Kin_pool_1	5595	MAPK3	S	0.726491	0.790264	0.169484	0.14907	0.758378	0.159277	0.0450943	0.0144349	0.210024	0.210024	0.616048	0.406024	0.142397	-2.85136
213	Dha_Kin_pool_1	7525	YES1	S	0.877266	0.810609	0.352184	0.367803	0.843937	0.359994	0.0471336	0.011044	0.426564	0.426564	0.616048	0.189483	0.142397	-1.33067
214	Dha_Kin_pool_1	81602	CDADC1	S	1.07634	0.96608	0.372476	0.522539	1.02121	0.447508	0.0779672	0.106111	0.438213	0.438213	0.616048	0.177835	0.142397	-1.24887
215	Dha_Kin_pool_1	E	E	A	0.647526	0.74951	0.773859	0.853525	0.698518	0.813692	0.0721136	0.0563329	1.16488		0.616048		0.142397	3.85428
216	Dha_Kin_pool_1	E	E	A	0.712311	0.668332	0.630799	0.75882	0.690321	0.694809	0.031098	0.0905242	1.0065		0.616048		0.142397	2.74201
217	Dha_Kin_pool_1	56164	STK31	S	1.15932	1.20641	0.614112	0.747758	1.18287	0.680935	0.0332956	0.0945021	0.575666	0.575666	0.616048	0.0403821	0.142397	-0.283589
218	Dha_Kin_pool_1	10000	AKT3	S	1.02953	0.885267	0.466406	0.609065	0.957398	0.537735	0.102009	0.100875	0.561663	0.561663	0.616048	0.0543845	0.142397	-0.381922
219	Dha_Kin_pool_1	84451	KIAA1804	S	0.761607	0.851231	0.50331	0.506151	0.806419	0.50473	0.0633737	0.00200905	0.625891	0.625891	0.616048	0.00984319	0.142397	0.0691251
220	Dha_Kin_pool_1	55577	NAGK	S	0.696488	0.907987	0.484603	0.538786	0.802238	0.511695	0.149552	0.0383128	0.637834	0.637834	0.616048	0.0217864	0.142397	0.152998
221	Dha_Kin_pool_1	3654	IRAK1	S	0.629734	0.479134	0.305184	0.374249	0.554434	0.339716	0.106491	0.0488358	0.612727	0.612727	0.616048	0.00332116	0.142397	-0.0233233
222	Dha_Kin_pool_1	29904	EEF2K	S	0.921519	0.659242	0.285454	0.258416	0.790381	0.271935	0.185458	0.0191185	0.344056	0.344056	0.616048	0.271992	0.142397	-1.9101
223	Dha_Kin_pool_1	255239	ANKK1	S	0.553357	0.627417	0.248932	0.294589	0.590387	0.271761	0.0523683	0.0322842	0.46031	0.46031	0.616048	0.155738	0.142397	-1.09369
224	Dha_Kin_pool_1	4217	MAP3K5	S	0.808776	0.840302	0.5145	0.605113	0.824539	0.559806	0.0222921	0.0640733	0.678933	0.678933	0.616048	0.0628851	0.142397	0.441619
225	Dha_Kin_pool_1	5562	PRKAA1	S	0.840134	1.05932	0.119898	0.161453	0.949727	0.140676	0.154988	0.029384	0.148122	0.148122	0.616048	0.467925	0.142397	-3.28607
226	Dha_Kin_pool_1	8986	RPS6KA4	S	0.625913	0.558378	0.253712	0.293966	0.592145	0.273839	0.0477546	0.0284639	0.462452	0.462452	0.616048	0.153596	0.142397	-1.07865
227	Dha_Kin_pool_1	152110	FLJ32685	S	0.77047	0.762549	0.452919	0.500898	0.76651	0.476909	0.00560097	0.0339263	0.622182	0.622182	0.616048	0.00613411	0.142397	0.0430776
228	Dha_Kin_pool_1	51701	NLK	S	0.976594	1.00009	0.519215	0.508462	0.988341	0.513839	0.0166133	0.00760377	0.5199	0.5199	0.616048	0.0961475	0.142397	-0.675209
229	Dha_Kin_pool_1	10420	TESK2	S	0.899188	1.02626	0.64527	0.607675	0.962725	0.626473	0.0898549	0.0265835	0.650729	0.650729	0.616048	0.0346808	0.142397	0.24355
230	Dha_Kin_pool_1	2045	EPHA7	S	0.852521	0.891687	0.506579	0.735504	0.872104	0.621041	0.0276945	0.161875	0.712118	0.712118	0.616048	0.0960706	0.142397	0.674668
231	Dha_Kin_pool_1	140901	STK35	S	0.81123	0.73805	0.506451	0.419511	0.77464	0.462981	0.0517459	0.0614765	0.597672	0.597672	0.616048	0.0183754	0.142397	-0.129043
232	Dha_Kin_pool_1	6794	STK11	S	0.584926	0.646324	0.348909	0.40811	0.615625	0.37851	0.0434155	0.0418614	0.614838	0.614838	0.616048	0.00120939	0.142397	-0.00849313
233	Dha_Kin_pool_1	3717	JAK2	S	0.803938	0.727745	0.367778	0.335744	0.765842	0.351761	0.0538764	0.0226512	0.459313	0.459313	0.616048	0.156735	0.142397	-1.10069
234	Dha_Kin_pool_1	5606	MAP2K3	S	0.564744	0.654098	0.352416	0.376668	0.609421	0.364542	0.0631828	0.0171491	0.598177	0.598177	0.616048	0.0178707	0.142397	-0.125499
235	Dha_Kin_pool_1	3932	LCK	S	0.664879	0.523209	0.270283	0.29257	0.594044	0.281426	0.100176	0.015759	0.473746	0.473746	0.616048	0.142301	0.142397	-0.999329
236	Dha_Kin_pool_1	22848	AAK1	S	0.621058	0.846147	0.437274	0.416603	0.733603	0.426938	0.159163	0.0146164	0.581975	0.581975	0.616048	0.0340729	0.142397	-0.239281
237	Dha_Kin_pool_1	3656	IRAK2	S	0.789389	0.703644	0.529312	0.447808	0.746517	0.48856	0.0606312	0.0576323	0.654453	0.654453	0.616048	0.038405	0.142397	0.269704
238	Dha_Kin_pool_1	130399	ACVR1C	S	0.916296	0.951051	0.577677	0.682054	0.933673	0.629866	0.0245759	0.0738057	0.674611	0.674611	0.616048	0.0585628	0.142397	0.411265
239	Dha_Kin_pool_1	E	E	A	0.553292	0.613366	0.604033	0.665456	0.583329	0.634744	0.0424782	0.0434325	1.08814		0.616048		0.142397	3.31534
240	Dha_Kin_pool_1	E	E	A	0.736862	0.57923	0.59021	0.60918	0.658046	0.599695	0.111463	0.0134137	0.911326		0.616048		0.142397	2.07363
241	Dha_Kin_pool_1	91	ACVR1B	S	1.13923	0.952366	0.627582	0.712121	1.0458	0.669851	0.132136	0.0597779	0.640515	0.640515	0.616048	0.0244677	0.142397	0.171828
242	Dha_Kin_pool_1	8895	CPNE3	S	1.00831	1.14497	0.62992	0.788269	1.07664	0.709094	0.0966366	0.11197	0.658617	0.658617	0.616048	0.0425695	0.142397	0.29895
243	Dha_Kin_pool_1	8536	CAMK1	S	0.771207	0.920402	0.361135	0.295667	0.845804	0.328401	0.105497	0.046293	0.388271	0.388271	0.616048	0.227777	0.142397	-1.59959
244	Dha_Kin_pool_1	4140	MARK3	S	0.483856	0.711352	0.224909	0.258098	0.597604	0.241503	0.160864	0.0234681	0.404119	0.404119	0.616048	0.211928	0.142397	-1.4883
245	Dha_Kin_pool_1	5584	PRKCI	S	0.64395	0.616206	0.328444	0.495164	0.630078	0.411804	0.019618	0.117889	0.653577	0.653577	0.616048	0.0375289	0.142397	0.263551
246	Dha_Kin_pool_1	9641	IKBKE	S	0.80773	1.01034	0.587537	0.568174	0.909037	0.577856	0.143269	0.0136914	0.635679	0.635679	0.616048	0.0196312	0.142397	0.137863
247	Dha_Kin_pool_1	122011	CSNK1A1L	S	0.865019	0.832776	0.433547	0.546601	0.848898	0.490074	0.0227991	0.0799407	0.577306	0.577306	0.616048	0.0387414	0.142397	-0.272066
248	Dha_Kin_pool_1	8394	PIP5K1A	S	0.6305	0.718104	0.425846	0.578985	0.674302	0.502416	0.0619455	0.108285	0.74509	0.74509	0.616048	0.129042	0.142397	0.906217
249	Dha_Kin_pool_1	9263	STK17A	S	0.971148	1.03996	0.663727	0.798259	1.00555	0.730993	0.0486567	0.0951286	0.726956	0.726956	0.616048	0.110908	0.142397	0.778869
250	Dha_Kin_pool_1	56155	TEX14	S	0.7905	1.0543	0.637754	0.593679	0.922398	0.615716	0.186533	0.0311656	0.667517	0.667517	0.616048	0.051469	0.142397	0.361448
251	Dha_Kin_pool_1	9261	MAPKAPK2	S	0.859451	0.829091	0.534473	0.524661	0.844271	0.529567	0.0214677	0.0069383	0.627248	0.627248	0.616048	0.0112001	0.142397	0.0786542
252	Dha_Kin_pool_1	4058	LTK	S	0.768624	0.980346	0.611954	0.661816	0.874485	0.636885	0.14971	0.0352578	0.728297	0.728297	0.616048	0.112249	0.142397	0.788285
253	Dha_Kin_pool_1	8573	CASK	S	0.83917	0.960477	0.641156	0.662724	0.899824	0.65194	0.0857771	0.015251	0.72452	0.72452	0.616048	0.108472	0.142397	0.761759
254	Dha_Kin_pool_1	9149	DYRK1B	S	0.299188	0.321104	0.240334	0.210667	0.310146	0.225501	0.015497	0.0209781	0.727079	0.727079	0.616048	0.111031	0.142397	0.779733
255	Dha_Kin_pool_1	167359	MGC42105	S	0.934812	1.08076	0.46794	0.456111	1.00778	0.462025	0.1032	0.00836443	0.458456	0.458456	0.616048	0.157592	0.142397	-1.10671
256	Dha_Kin_pool_1	1111	CHEK1	S	0.227046	0.336172	0.176815	0.174941	0.281609	0.175878	0.0771631	0.00132523	0.624548	0.624548	0.616048	0.00850009	0.142397	0.059693
257	Dha_Kin_pool_1	728642	CDC2L2	S	0.130581	0.167776	0.083585	0.114192	0.149179	0.0988885	0.0263008	0.0216424	0.662886	0.662886	0.616048	0.0468378	0.142397	0.328925
258	Dha_Kin_pool_1	6788	STK3	S	0.515688	0.528171	0.274744	0.311866	0.521929	0.293305	0.00882671	0.0262491	0.561963	0.561963	0.616048	0.054085	0.142397	-0.379819
259	Dha_Kin_pool_1	984	CDC2L1	S	0.410511	0.393408	0.187907	0.207549	0.40196	0.197728	0.0120936	0.0138889	0.49191	0.49191	0.616048	0.124138	0.142397	-0.871772
260	Dha_Kin_pool_1	5609	MAP2K7	S	0.920584	0.966699	0.764387	0.90299	0.943642	0.833688	0.032608	0.0980069	0.88348	0.88348	0.616048	0.267432	0.142397	1.87808
261	Dha_Kin_pool_1	2051	EPHB6	S	1.03894	0.863243	0.66437	0.778204	0.95109	0.721287	0.124234	0.0804931	0.758379	0.758379	0.616048	0.142332	0.142397	0.999542
262	Dha_Kin_pool_1	4139	MARK1	S	0.908875	0.875178	0.673309	0.75415	0.892026	0.713729	0.0238279	0.057163	0.800121	0.800121	0.616048	0.184074	0.142397	1.29268
263	Dha_Kin_pool_1	E	E	A	0.641507	0.720004	0.658294	0.68867	0.680756	0.673482	0.0555057	0.0214786	0.989315		0.616048		0.142397	2.62132
264	Dha_Kin_pool_1	E	E	A	0.641157	0.665691	0.641324	0.849893	0.653424	0.745608	0.0173479	0.14748	1.14108		0.616048		0.142397	3.6871
265	Dha_Kin_pool_1	388228	SBK1	S	0.702629	0.71528	0.37085	0.41623	0.708955	0.39354	0.00894561	0.0320886	0.555099	0.555099	0.616048	0.0609489	0.142397	-0.428021
266	Dha_Kin_pool_1	5127	PCTK1	S	0.455092	0.431428	0.274634	0.266726	0.44326	0.27068	0.016733	0.00559192	0.610657	0.610657	0.616048	0.00539052	0.142397	-0.0378556
267	Dha_Kin_pool_1	4216	MAP3K4	S	0.779609	0.770605	0.0941098	0.122759	0.775107	0.108434	0.00636625	0.0202581	0.139896	0.139896	0.616048	0.476152	0.142397	-3.34384
268	Dha_Kin_pool_1	23012	STK38L	S	0.808753	0.898599	0.505705	0.55857	0.853676	0.532138	0.0635313	0.0373813	0.623348	0.623348	0.616048	0.0073007	0.142397	0.0512701
269	Dha_Kin_pool_1	83931	MGC4796	S	0.906071	1.04169	0.449251	0.470961	0.973882	0.460106	0.0959002	0.0153512	0.472445	0.472445	0.616048	0.143603	0.142397	-1.00847
270	Dha_Kin_pool_1	64080	RBKS	S	0.730488	0.896207	0.4537	0.44141	0.813347	0.447555	0.117181	0.00869081	0.550263	0.550263	0.616048	0.0657849	0.142397	-0.461983
271	Dha_Kin_pool_1	5255	PHKA1	S	0.793094	0.791756	0.614135	0.604279	0.792425	0.609207	0.000945794	0.0069691	0.768789	0.768789	0.616048	0.152741	0.142397	1.07264
272	Dha_Kin_pool_1	2081	ERN1	S	0.894414	0.709545	0.558809	0.663856	0.80198	0.611333	0.130722	0.0742794	0.76228	0.76228	0.616048	0.146232	0.142397	1.02693
273	Dha_Kin_pool_1	55359	STYK1	S	1.00939	1.03014	0.308511	0.349774	1.01977	0.329143	0.0146733	0.0291771	0.322763	0.322763	0.616048	0.293285	0.142397	-2.05963
274	Dha_Kin_pool_1	65018	PINK1	S	0.880053	0.793055	0.357623	0.535194	0.836554	0.446408	0.0615168	0.125561	0.533628	0.533628	0.616048	0.0824199	0.142397	-0.578804
275	Dha_Kin_pool_1	4593	MUSK	S	0.530505	0.659502	0.331401	0.262774	0.595004	0.297088	0.0912145	0.0485262	0.499304	0.499304	0.616048	0.116744	0.142397	-0.81985
276	Dha_Kin_pool_1	9706	ULK2	S	0.567759	0.724834	0.517208	0.405277	0.646296	0.461242	0.111068	0.0791468	0.71367	0.71367	0.616048	0.0976223	0.142397	0.685565
277	Dha_Kin_pool_1	79012	MGC8407	S	0.964335	0.880145	0.507215	0.553128	0.92224	0.530171	0.0595318	0.032465	0.574874	0.574874	0.616048	0.0411743	0.142397	-0.289152
278	Dha_Kin_pool_1	6790	AURKA	S	0.223956	0.285676	0.112104	0.137982	0.254816	0.125043	0.0436426	0.0182982	0.49072	0.49072	0.616048	0.125327	0.142397	-0.880129
279	Dha_Kin_pool_1	10298	PAK4	S	0.714619	0.781197	0.627333	0.604212	0.747908	0.615772	0.0470782	0.0163494	0.823326	0.823326	0.616048	0.207279	0.142397	1.45564
280	Dha_Kin_pool_1	5594	MAPK1	S	0.736746	1.12519	0.612191	0.816207	0.930969	0.714199	0.274674	0.144261	0.767157	0.767157	0.616048	0.151109	0.142397	1.06118
281	Dha_Kin_pool_1	375449	MAST4	S	0.821957	0.782236	0.454342	0.53394	0.802097	0.494141	0.0280872	0.0562838	0.616062	0.616062	0.616048	1.39241e-05	0.142397	9.7784e-05
282	Dha_Kin_pool_1	1160	CKMT2	S	0.751528	0.736127	0.578083	0.543964	0.743828	0.561023	0.0108899	0.0241254	0.754238	0.754238	0.616048	0.138191	0.142397	0.970461
283	Dha_Kin_pool_1	9891	ARK5	S	0.607777	0.884543	0.621107	0.534678	0.74616	0.577893	0.195703	0.0611145	0.774489	0.774489	0.616048	0.158442	0.142397	1.11268
284	Dha_Kin_pool_1	8395	PIP5K1B	S	0.906976	1.10578	0.500631	0.57624	1.00638	0.538435	0.140577	0.0534637	0.535022	0.535022	0.616048	0.0810256	0.142397	-0.569013
285	Dha_Kin_pool_1	1716	DGUOK	S	0.690809	0.597121	0.283261	0.423726	0.643965	0.353494	0.0662474	0.099324	0.548933	0.548933	0.616048	0.067115	0.142397	-0.471324
286	Dha_Kin_pool_1	79646	PANK3	S	1.19714	1.23795	0.851392	0.924306	1.21755	0.887849	0.0288616	0.0515582	0.729212	0.729212	0.616048	0.113164	0.142397	0.794711
287	Dha_Kin_pool_1	E	E	A	0.599311	0.769086	0.697055	0.706027	0.684198	0.701541	0.120049	0.00634456	1.02535		0.616048		0.142397	2.87436
288	Dha_Kin_pool_1	E	E	A	0.65778	0.559289	0.637916	0.741482	0.608535	0.689699	0.0696431	0.0732323	1.13338		0.616048		0.142397	3.63301
289	Dha_Kin_pool_1	6733	SRPK2	S	1.33007	1.12525	0.818157	0.906873	1.22766	0.862515	0.144825	0.0627322	0.702568	0.702568	0.616048	0.0865203	0.142397	0.6076
290	Dha_Kin_pool_1	1196	CLK2	S	0.717634	0.576738	0.149962	0.342224	0.647186	0.246093	0.099628	0.135949	0.380251	0.380251	0.616048	0.235797	0.142397	-1.65592
291	Dha_Kin_pool_1	7048	TGFBR2	S	0.696944	0.856369	0.228386	0.234918	0.776657	0.231652	0.112731	0.00461845	0.298268	0.298268	0.616048	0.31778	0.142397	-2.23165
292	Dha_Kin_pool_1	23617	STK22B	S	0.491937	0.62361	0.160875	0.171396	0.557773	0.166136	0.0931067	0.00743988	0.297855	0.297855	0.616048	0.318193	0.142397	-2.23455
293	Dha_Kin_pool_1	2580	GAK	S	0.827648	0.947747	0.363479	0.36419	0.887698	0.363834	0.0849227	0.000503269	0.409863	0.409863	0.616048	0.206185	0.142397	-1.44796
294	Dha_Kin_pool_1	6196	RPS6KA2	S	0.878294	0.836986	0.286223	0.358538	0.85764	0.322381	0.0292087	0.0511338	0.375893	0.375893	0.616048	0.240155	0.142397	-1.68652
295	Dha_Kin_pool_1	92	ACVR2	S	0.782694	0.645313	0.436157	0.461587	0.714003	0.448872	0.0971426	0.0179817	0.628669	0.628669	0.616048	0.0126215	0.142397	0.0886358
296	Dha_Kin_pool_1	65267	PRKWNK3	S	0.912212	1.05488	0.688804	0.697352	0.983547	0.693078	0.100884	0.00604427	0.704672	0.704672	0.616048	0.088624	0.142397	0.622374
297	Dha_Kin_pool_1	5590	PRKCZ	S	0.670517	0.854656	0.563872	0.74256	0.762587	0.653216	0.130206	0.126351	0.856579	0.856579	0.616048	0.240531	0.142397	1.68916
298	Dha_Kin_pool_1	3702	ITK	S	0.855711	1.07443	0.557774	0.580503	0.965071	0.569138	0.154659	0.0160722	0.589737	0.589737	0.616048	0.0263108	0.142397	-0.184771
299	Dha_Kin_pool_1	84254	CAMKK1	S	0.952878	1.04108	0.459579	0.688351	0.996976	0.573965	0.0623651	0.161766	0.575706	0.575706	0.616048	0.0403422	0.142397	-0.283308
300	Dha_Kin_pool_1	27148	STK36	S	0.628875	0.79663	0.302349	0.344575	0.712752	0.323462	0.11862	0.0298585	0.453821	0.453821	0.616048	0.162226	0.142397	-1.13926
301	Dha_Kin_pool_1	5599	MAPK8	S	0.842325	0.75835	0.26945	0.352458	0.800338	0.310954	0.0593795	0.0586957	0.388528	0.388528	0.616048	0.22752	0.142397	-1.59779
302	Dha_Kin_pool_1	7046	TGFBR1	S	1.06338	1.16434	0.892374	0.969073	1.11386	0.930724	0.0713871	0.0542344	0.835583	0.835583	0.616048	0.219535	0.142397	1.54171
303	Dha_Kin_pool_1	5597	MAPK6	S	0.718113	0.767064	0.598201	0.574837	0.742588	0.586519	0.0346134	0.0165206	0.78983	0.78983	0.616048	0.173783	0.142397	1.22041
304	Dha_Kin_pool_1	131890	GRK7	S	0.985054	0.980612	0.946369	0.926224	0.982833	0.936297	0.00314125	0.0142449	0.952651	0.952651	0.616048	0.336603	0.142397	2.36384
305	Dha_Kin_pool_1	156	ADRBK1	S	0.606193	0.800155	0.788983	0.721725	0.703174	0.755354	0.137151	0.047559	1.07421	1.07421	0.616048	0.458159	0.142397	3.21748
306	Dha_Kin_pool_1	8558	CDK10	S	0.546696	0.896621	0.699514	0.550064	0.721659	0.624789	0.247435	0.105677	0.865768	0.865768	0.616048	0.24972	0.142397	1.75369
307	Dha_Kin_pool_1	1026	CDKN1A	S	0.634625	0.54978	0.539924	0.695671	0.592202	0.617797	0.0599939	0.11013	1.04322	1.04322	0.616048	0.427172	0.142397	2.99987
308	Dha_Kin_pool_1	80025	PANK2	S	0.875729	1.00476	0.673512	0.733647	0.940243	0.703579	0.0912369	0.0425221	0.748295	0.748295	0.616048	0.132247	0.142397	0.928724
309	Dha_Kin_pool_1	2042	EPHA3	S	0.954181	1.03568	0.808801	0.943711	0.994929	0.876256	0.0576267	0.0953958	0.880722	0.880722	0.616048	0.264674	0.142397	1.85871
310	Dha_Kin_pool_1	9807	IHPK1	S	0.929121	0.921811	0.772493	0.76782	0.925466	0.770157	0.00516856	0.00330412	0.832183	0.832183	0.616048	0.216135	0.142397	1.51784
311	Dha_Kin_pool_1	E	E	A	0.661139	0.718662	0.666337	0.88372	0.689901	0.775029	0.0406745	0.153713	1.12339		0.616048		0.142397	3.56289
312	Dha_Kin_pool_1	E	E	A	0.643354	0.612255	0.714749	0.814126	0.627804	0.764437	0.02199	0.0702706	1.21764		0.616048		0.142397	4.22473
313	Dha_Kin_pool_1	91461	LOC91461	S	0.667602	0.66242	0.419806	0.452484	0.665011	0.436145	0.00366421	0.0231074	0.655847	0.655847	0.616048	0.039799	0.142397	0.279494
314	Dha_Kin_pool_1	157285	DKFZP761P0423	S	0.958358	1.07493	0.822247	1.03684	1.01664	0.929546	0.0824279	0.151743	0.914328	0.914328	0.616048	0.29828	0.142397	2.09471
315	Dha_Kin_pool_1	25778	DUSTYPK	S	0.923798	0.826975	0.574148	0.677561	0.875386	0.625854	0.0684644	0.0731239	0.714947	0.714947	0.616048	0.0988988	0.142397	0.69453
316	Dha_Kin_pool_1	5165	PDK3	S	0.700526	0.919866	0.621293	0.741224	0.810196	0.681259	0.155097	0.0848046	0.840856	0.840856	0.616048	0.224809	0.142397	1.57875
317	Dha_Kin_pool_1	1606	DGKA	S	0.286199	0.484548	0.412185	0.346927	0.385374	0.379556	0.140254	0.0461444	0.984904	0.984904	0.616048	0.368856	0.142397	2.59034
318	Dha_Kin_pool_1	64768	C9ORF12	S	0.380982	0.601807	0.286507	0.386801	0.491394	0.336654	0.156147	0.0709186	0.6851	0.6851	0.616048	0.0690518	0.142397	0.484926
319	Dha_Kin_pool_1	5753	PTK6	S	0.651405	0.7116	0.297495	0.356335	0.681503	0.326915	0.0425644	0.0416063	0.479697	0.479697	0.616048	0.136351	0.142397	-0.957542
320	Dha_Kin_pool_1	5058	PAK1	S	0.699649	0.622157	0.236545	0.249388	0.660903	0.242966	0.0547958	0.00908188	0.367628	0.367628	0.616048	0.24842	0.142397	-1.74456
321	Dha_Kin_pool_1	6259	RYK	S	0.950488	1.0601	0.648851	0.655587	1.0053	0.652219	0.0775106	0.00476292	0.648783	0.648783	0.616048	0.0327355	0.142397	0.22989
322	Dha_Kin_pool_1	8566	PDXK	S	0.834105	0.980772	0.580027	0.697521	0.907438	0.638774	0.103709	0.0830813	0.703931	0.703931	0.616048	0.0878833	0.142397	0.617172
323	Dha_Kin_pool_1	7006	TEC	S	0.883634	1.03883	0.721698	0.705783	0.961233	0.713741	0.109741	0.011253	0.742526	0.742526	0.616048	0.126478	0.142397	0.88821
324	Dha_Kin_pool_1	26289	AK5	S	0.619094	0.859149	0.242487	0.314984	0.739121	0.278735	0.169744	0.051263	0.377117	0.377117	0.616048	0.238931	0.142397	-1.67792
325	Dha_Kin_pool_1	23139	MAST2	S	0.80038	0.902837	0.61542	0.610515	0.851609	0.612967	0.0724484	0.00346817	0.719776	0.719776	0.616048	0.103728	0.142397	0.728445
326	Dha_Kin_pool_1	7465	WEE1	S	0.23976	0.235522	0.0903258	0.112735	0.237641	0.10153	0.00299683	0.0158456	0.427242	0.427242	0.616048	0.188806	0.142397	-1.32592
327	Dha_Kin_pool_1	1021	CDK6	S	0.658545	0.983943	0.486322	0.503799	0.821244	0.49506	0.230091	0.0123582	0.602817	0.602817	0.616048	0.0132303	0.142397	-0.0929117
328	Dha_Kin_pool_1	5588	PRKCQ	S	1.07192	1.20052	0.692276	0.710589	1.13622	0.701432	0.0909378	0.0129494	0.617337	0.617337	0.616048	0.00128951	0.142397	0.00905573
329	Dha_Kin_pool_1	284086	NEK8	S	0.798341	0.961693	0.499398	0.535831	0.880017	0.517614	0.115508	0.0257616	0.588187	0.588187	0.616048	0.0278607	0.142397	-0.195656
330	Dha_Kin_pool_1	2710	GK	S	0.822606	1.02286	0.527108	0.647813	0.922732	0.58746	0.1416	0.0853517	0.636653	0.636653	0.616048	0.0206055	0.142397	0.144705
331	Dha_Kin_pool_1	283455	KSR2	S	0.68118	0.717656	0.539293	0.673609	0.699418	0.606451	0.0257924	0.0949761	0.867079	0.867079	0.616048	0.251032	0.142397	1.7629
332	Dha_Kin_pool_1	4920	ROR2	S	1.13705	0.989507	0.759145	0.92354	1.06328	0.841342	0.104328	0.116245	0.791272	0.791272	0.616048	0.175224	0.142397	1.23053
333	Dha_Kin_pool_1	79837	PIP5K2C	S	0.847175	0.891698	0.608453	0.978426	0.869437	0.79344	0.0314827	0.26161	0.912591	0.912591	0.616048	0.296543	0.142397	2.08251
334	Dha_Kin_pool_1	90	ACVR1	S	0.689559	1.0006	0.563021	0.672186	0.845081	0.617604	0.219941	0.077191	0.730822	0.730822	0.616048	0.114775	0.142397	0.806019
335	Dha_Kin_pool_1	E	E	A	0.672492	0.66453	0.573286	0.574152	0.668511	0.573719	0.00562981	0.000612624	0.858204		0.616048		0.142397	1.70058
336	Dha_Kin_pool_1	E	E	A	0.589208	0.66469	0.593155	0.736988	0.626949	0.665072	0.0533739	0.101705	1.06081		0.616048		0.142397	3.12337
337	Dha_Kin_pool_1	5567	PRKACB	S	1.17761	1.08928	0.686368	0.736582	1.13344	0.711475	0.0624603	0.0355064	0.627711	0.627711	0.616048	0.0116628	0.142397	0.0819035
338	Dha_Kin_pool_1	27347	STK39	S	1.14674	1.2156	0.608662	0.674362	1.18117	0.641512	0.0486961	0.0464569	0.543115	0.543115	0.616048	0.0729324	0.142397	-0.512177
339	Dha_Kin_pool_1	4215	MAP3K3	S	0.314701	0.44596	0.132107	0.134173	0.38033	0.13314	0.0928142	0.00146101	0.350064	0.350064	0.616048	0.265984	0.142397	-1.86791
340	Dha_Kin_pool_1	4830	NME1	S	0.900935	0.781844	0.486067	0.554226	0.841389	0.520146	0.0842101	0.0481952	0.618199	0.618199	0.616048	0.00215168	0.142397	0.0151104
341	Dha_Kin_pool_1	8711	TNK1	S	0.674186	1.01826	0.609055	0.614399	0.846224	0.611727	0.243298	0.00377847	0.72289	0.72289	0.616048	0.106842	0.142397	0.750315
342	Dha_Kin_pool_1	9024	STK29	S	0.799036	1.18396	0.569646	0.632665	0.991498	0.601156	0.272182	0.0445607	0.606311	0.606311	0.616048	0.00973725	0.142397	-0.0683811
343	Dha_Kin_pool_1	4916	NTRK3	S	0.862431	0.965754	0.558792	0.69233	0.914092	0.625561	0.0730607	0.0944254	0.684352	0.684352	0.616048	0.068304	0.142397	0.479674
344	Dha_Kin_pool_1	22853	LMTK2	S	0.555203	0.528121	0.185807	0.177544	0.541662	0.181675	0.0191498	0.00584282	0.335404	0.335404	0.616048	0.280644	0.142397	-1.97086
345	Dha_Kin_pool_1	1841	DTYMK	S	0.926789	0.878631	0.538321	0.55958	0.90271	0.54895	0.0340532	0.0150325	0.608114	0.608114	0.616048	0.00793397	0.142397	-0.0557173
346	Dha_Kin_pool_1	4145	MATK	S	0.577569	0.676493	0.331719	0.391613	0.627031	0.361666	0.0699492	0.0423516	0.576791	0.576791	0.616048	0.0392563	0.142397	-0.275683
347	Dha_Kin_pool_1	6198	RPS6KB1	S	0.852679	0.693925	0.32131	0.384266	0.773302	0.352788	0.112256	0.0445167	0.45621	0.45621	0.616048	0.159838	0.142397	-1.12248
348	Dha_Kin_pool_1	55312	RFK	S	0.920695	0.838136	0.546473	0.792132	0.879416	0.669303	0.0583784	0.173707	0.761077	0.761077	0.616048	0.145029	0.142397	1.01849
349	Dha_Kin_pool_1	146057	TTBK2	S	1.12517	0.797121	0.471724	0.408937	0.961143	0.44033	0.231962	0.0443967	0.458132	0.458132	0.616048	0.157916	0.142397	-1.10898
350	Dha_Kin_pool_1	8476	CDC42BPA	S	0.576962	0.525419	0.265984	0.31575	0.55119	0.290867	0.036446	0.0351896	0.527706	0.527706	0.616048	0.0883414	0.142397	-0.620389
351	Dha_Kin_pool_1	83903	GSG2	S	0.743658	0.841025	0.402922	0.372215	0.792342	0.387569	0.0688495	0.021713	0.489143	0.489143	0.616048	0.126904	0.142397	-0.891203
352	Dha_Kin_pool_1	204851	HIPK1	S	0.867613	0.867111	0.513071	0.610935	0.867362	0.562003	0.000355442	0.0692007	0.647945	0.647945	0.616048	0.0318974	0.142397	0.224004
353	Dha_Kin_pool_1	4296	MAP3K11	S	0.698417	0.892698	0.49319	0.499515	0.795557	0.496353	0.137378	0.00447284	0.623905	0.623905	0.616048	0.00785767	0.142397	0.0551815
354	Dha_Kin_pool_1	9212	AURKB	S	0.403979	0.499373	0.168304	0.154825	0.451676	0.161564	0.0674537	0.00953134	0.3577	0.3577	0.616048	0.258348	0.142397	-1.81428
355	Dha_Kin_pool_1	3985	LIMK2	S	0.861922	0.730287	0.641532	0.581547	0.796105	0.611539	0.0930802	0.042416	0.768165	0.768165	0.616048	0.152117	0.142397	1.06826
356	Dha_Kin_pool_1	2645	GCK	S	0.662372	0.589215	0.317161	0.468832	0.625793	0.392997	0.0517302	0.107248	0.627998	0.627998	0.616048	0.0119501	0.142397	0.0839208
357	Dha_Kin_pool_1	2048	EPHB2	S	0.285913	0.220201	0.152306	0.153571	0.253057	0.152938	0.0464657	0.000894588	0.604364	0.604364	0.616048	0.0116841	0.142397	-0.0820533
358	Dha_Kin_pool_1	23678	SGKL	S	0.857447	0.915783	0.704368	0.72304	0.886615	0.713704	0.0412501	0.0132026	0.804976	0.804976	0.616048	0.188929	0.142397	1.32678
359	Dha_Kin_pool_1	E	E	A	0.542658	0.65296	0.614025	0.528612	0.597809	0.571319	0.0779951	0.0603961	0.955687		0.616048		0.142397	2.38516
360	Dha_Kin_pool_1	E	E	A	0.536389	0.537022	0.540034	0.574776	0.536706	0.557405	0.000447792	0.0245665	1.03857		0.616048		0.142397	2.96719
361	Dha_Kin_pool_1	5979	RET	S	0.999743	0.837136	0.281762	0.232634	0.918439	0.257198	0.114981	0.0347393	0.280038	0.280038	0.616048	0.33601	0.142397	-2.35967
362	Dha_Kin_pool_1	5608	MAP2K6	S	1.06413	1.07382	0.492999	0.479324	1.06897	0.486162	0.00685415	0.00966934	0.454794	0.454794	0.616048	0.161254	0.142397	-1.13243
363	Dha_Kin_pool_1	26750	RPS6KC1	S	0.234619	0.271752	0.0720708	0.108641	0.253185	0.0903559	0.026257	0.025859	0.356877	0.356877	0.616048	0.259171	0.142397	-1.82006
364	Dha_Kin_pool_1	29922	NME7	S	0.911586	1.04755	0.495365	0.477169	0.979566	0.486267	0.0961376	0.0128667	0.496411	0.496411	0.616048	0.119637	0.142397	-0.840165
365	Dha_Kin_pool_1	4294	MAP3K10	S	1.09799	0.852833	0.530215	0.72756	0.975412	0.628888	0.173352	0.139545	0.644741	0.644741	0.616048	0.0286929	0.142397	0.2015
366	Dha_Kin_pool_1	83549	UCK1	S	1.12933	1.0434	0.762686	0.736243	1.08636	0.749464	0.0607573	0.0186981	0.689884	0.689884	0.616048	0.073836	0.142397	0.518523
367	Dha_Kin_pool_1	2868	GRK4	S	0.591031	0.539763	0.187184	0.181028	0.565397	0.184106	0.0362522	0.00435316	0.325622	0.325622	0.616048	0.290426	0.142397	-2.03955
368	Dha_Kin_pool_1	340156	LOC340156	S	0.34735	0.366334	0.204172	0.206255	0.356842	0.205213	0.0134237	0.00147276	0.575081	0.575081	0.616048	0.040967	0.142397	-0.287696
369	Dha_Kin_pool_1	5613	PRKX	S	0.796004	0.727917	0.267517	0.349849	0.76196	0.308683	0.0481447	0.058217	0.405117	0.405117	0.616048	0.210931	0.142397	-1.48129
370	Dha_Kin_pool_1	10020	GNE	S	0.676769	0.777832	0.516577	0.446879	0.727301	0.481728	0.0714627	0.0492838	0.662351	0.662351	0.616048	0.0463029	0.142397	0.325168
371	Dha_Kin_pool_1	4598	MVK	S	0.577739	0.546112	0.344622	0.39549	0.561925	0.370056	0.0223639	0.0359692	0.65855	0.65855	0.616048	0.0425025	0.142397	0.298479
372	Dha_Kin_pool_1	1020	CDK5	S	0.800257	0.63524	0.467876	0.547509	0.717749	0.507692	0.116684	0.0563089	0.70734	0.70734	0.616048	0.0912922	0.142397	0.641111
373	Dha_Kin_pool_1	79934	ADCK4	S	0.825089	0.824577	0.633785	0.632211	0.824833	0.632998	0.000362379	0.00111294	0.767425	0.767425	0.616048	0.151378	0.142397	1.06307
374	Dha_Kin_pool_1	27102	HRI	S	0.830973	0.832268	0.463606	0.497719	0.83162	0.480663	0.000915729	0.0241218	0.577983	0.577983	0.616048	0.0380646	0.142397	-0.267314
375	Dha_Kin_pool_1	2263	FGFR2	S	0.593941	0.725861	0.417156	0.380145	0.659901	0.39865	0.0932817	0.0261703	0.604106	0.604106	0.616048	0.0119415	0.142397	-0.083861
376	Dha_Kin_pool_1	2065	ERBB3	S	0.367695	0.555947	0.301313	0.308904	0.461821	0.305109	0.133114	0.00536732	0.660665	0.660665	0.616048	0.0446169	0.142397	0.313328
377	Dha_Kin_pool_1	4752	NEK3	S	0.750441	0.733834	0.383284	0.438454	0.742138	0.410869	0.0117428	0.0390113	0.553629	0.553629	0.616048	0.0624184	0.142397	-0.438341
378	Dha_Kin_pool_1	10087	COL4A3BP	S	0.473888	0.686913	0.125447	0.181251	0.580401	0.153349	0.150631	0.0394596	0.264212	0.264212	0.616048	0.351835	0.142397	-2.47081
379	Dha_Kin_pool_1	8621	CDC2L5	S	0.97723	0.935829	0.679147	0.700185	0.95653	0.689666	0.0292753	0.014876	0.721009	0.721009	0.616048	0.104961	0.142397	0.737101
380	Dha_Kin_pool_1	238	ALK	S	0.945486	0.88293	0.646919	0.675514	0.914208	0.661216	0.0442344	0.0202197	0.723267	0.723267	0.616048	0.107219	0.142397	0.752961
381	Dha_Kin_pool_1	10290	SPEG	S	0.884861	0.954726	0.574038	0.606902	0.919793	0.59047	0.0494015	0.0232387	0.64196	0.64196	0.616048	0.0259119	0.142397	0.18197
382	Dha_Kin_pool_1	112858	TP53RK	S	1.01766	0.907164	0.345681	0.289418	0.962413	0.317549	0.0781348	0.0397839	0.329951	0.329951	0.616048	0.286097	0.142397	-2.00915
383	Dha_Kin_pool_1	E	E	A	0.575203	0.458872	0.536487	0.523692	0.517038	0.530089	0.0822583	0.00904743	1.02524		0.616048		0.142397	2.87363
384	Dha_Kin_pool_1	E	E	K	0.0162022	0.0137857	0.0178441	0.0149586	0.0149939	0.0164013	0.00170872	0.00204041	1.09387		0.616048		0.142397	3.35554
385	Dha_Kin_pool_2	5603	MAPK13	S	0.699304	0.590791	0.431024	0.271421	0.645048	0.351223	0.0767303	0.112856	0.544491	0.544491	0.643306	0.0988147	0.134956	-0.732199
386	Dha_Kin_pool_2	7867	MAPKAPK3	S	0.893258	0.671783	0.407866	0.44443	0.782521	0.426148	0.156607	0.0258544	0.544584	0.544584	0.643306	0.0987216	0.134956	-0.731509
387	Dha_Kin_pool_2	93	ACVR2B	S	0.774929	0.735657	0.225236	0.286218	0.755293	0.255727	0.0277694	0.0431208	0.338579	0.338579	0.643306	0.304726	0.134956	-2.25797
388	Dha_Kin_pool_2	1956	EGFR	S	0.792791	0.756464	0.69308	0.818053	0.774627	0.755567	0.0256867	0.0883693	0.975394	0.975394	0.643306	0.332088	0.134956	2.46071
389	Dha_Kin_pool_2	6098	ROS1	S	0.969174	0.947171	0.724157	0.676576	0.958173	0.700367	0.0155585	0.0336443	0.73094	0.73094	0.643306	0.0876342	0.134956	0.649353
390	Dha_Kin_pool_2	3101	HK3	S	0.841922	0.855881	0.575617	0.689379	0.848902	0.632498	0.00987031	0.0804415	0.745078	0.745078	0.643306	0.101773	0.134956	0.754117
391	Dha_Kin_pool_2	4921	DDR2	S	0.836159	0.86061	0.387864	0.44626	0.848384	0.417062	0.0172897	0.041292	0.491596	0.491596	0.643306	0.15171	0.134956	-1.12414
392	Dha_Kin_pool_2	23604	DAPK2	S	0.801938	0.743124	0.554102	0.496794	0.772531	0.525448	0.0415877	0.0405228	0.680164	0.680164	0.643306	0.0368588	0.134956	0.273117
393	Dha_Kin_pool_2	3705	ITPK1	S	0.731249	0.654701	0.465446	0.396552	0.692975	0.430999	0.0541277	0.0487155	0.621955	0.621955	0.643306	0.0213507	0.134956	-0.158205
394	Dha_Kin_pool_2	1969	EPHA2	S	0.84524	0.681906	0.482848	0.418654	0.763573	0.450751	0.115495	0.0453917	0.590318	0.590318	0.643306	0.0529876	0.134956	-0.392628
395	Dha_Kin_pool_2	5260	PHKG1	S	0.877135	0.774031	0.542613	0.416005	0.825583	0.479309	0.0729058	0.0895255	0.58057	0.58057	0.643306	0.0627354	0.134956	-0.464858
396	Dha_Kin_pool_2	160851	DGKH	S	0.338618	0.260536	0.197533	0.224137	0.299577	0.210835	0.0552122	0.018812	0.703775	0.703775	0.643306	0.0604696	0.134956	0.448069
397	Dha_Kin_pool_2	2444	FRK	S	1.08812	0.936271	0.3161	0.616415	1.01219	0.466257	0.107372	0.212355	0.46064	0.46064	0.643306	0.182666	0.134956	-1.35352
398	Dha_Kin_pool_2	5291	PIK3CB	S	0.732236	0.827006	0.331338	0.560821	0.779621	0.446079	0.0670125	0.162269	0.572175	0.572175	0.643306	0.0711307	0.134956	-0.527066
399	Dha_Kin_pool_2	8814	CDKL1	S	0.785985	0.686693	0.427039	0.459452	0.736339	0.443245	0.0702098	0.0229192	0.601958	0.601958	0.643306	0.0413474	0.134956	-0.306377
400	Dha_Kin_pool_2	4915	NTRK2	S	0.560031	0.544098	0.325695	0.321409	0.552065	0.323552	0.0112664	0.00303011	0.586076	0.586076	0.643306	0.0572294	0.134956	-0.424059
401	Dha_Kin_pool_2	9625	AATK	S	0.796608	0.733608	0.460105	0.475129	0.765108	0.467617	0.0445473	0.0106235	0.611178	0.611178	0.643306	0.0321278	0.134956	-0.238061
402	Dha_Kin_pool_2	5582	PRKCG	S	0.869968	0.77033	0.31443	0.327172	0.820149	0.320801	0.0704547	0.00901031	0.39115	0.39115	0.643306	0.252156	0.134956	-1.86843
403	Dha_Kin_pool_2	11329	STK38	S	0.775269	0.665577	0.267044	0.335434	0.720423	0.301239	0.0775641	0.0483588	0.418142	0.418142	0.643306	0.225163	0.134956	-1.66842
404	Dha_Kin_pool_2	197258	FUK	S	0.690842	0.590242	0.36107	0.309433	0.640542	0.335251	0.0711349	0.0365126	0.523387	0.523387	0.643306	0.119919	0.134956	-0.888578
405	Dha_Kin_pool_2	205	AK3	S	0.983389	0.895884	0.459472	0.498501	0.939636	0.478986	0.0618756	0.027598	0.509757	0.509757	0.643306	0.133548	0.134956	-0.989568
406	Dha_Kin_pool_2	1459	CSNK2A2	S	0.722869	0.725791	0.497223	0.446014	0.72433	0.471619	0.00206608	0.0362101	0.65111	0.65111	0.643306	0.00780449	0.134956	0.0578299
407	Dha_Kin_pool_2	E	E	D	0.907621	0.889216	0.954851	0.919989	0.898419	0.93742	0.0130141	0.024651	1.04341		0.643306		0.134956	2.96471
408	Dha_Kin_pool_2	E	E	K	0.0382074	0.0513576	0.0427448	0.0393227	0.0447825	0.0410337	0.00929865	0.00241983	0.916289		0.643306		0.134956	2.02276
409	Dha_Kin_pool_2	7444	VRK2	S	1.15383	0.834514	0.610718	0.548203	0.994171	0.57946	0.225789	0.044205	0.582858	0.582858	0.643306	0.0604477	0.134956	-0.447907
410	Dha_Kin_pool_2	369	ARAF1	S	0.608921	0.600961	0.284906	0.32384	0.604941	0.304373	0.00562893	0.0275308	0.503145	0.503145	0.643306	0.140161	0.134956	-1.03857
411	Dha_Kin_pool_2	613	BCR	S	0.860656	0.801937	0.415236	0.614387	0.831296	0.514811	0.0415204	0.140821	0.619287	0.619287	0.643306	0.0240182	0.134956	-0.177971
412	Dha_Kin_pool_2	1633	DCK	S	0.750037	0.759932	0.299287	0.452719	0.754985	0.376003	0.00699684	0.108493	0.498027	0.498027	0.643306	0.145278	0.134956	-1.07649
413	Dha_Kin_pool_2	93627	MGC16169	S	1.00077	0.943849	0.44527	0.586767	0.972309	0.516019	0.0402474	0.100054	0.530715	0.530715	0.643306	0.112591	0.134956	-0.834276
414	Dha_Kin_pool_2	9162	DGKI	S	0.80151	0.770738	0.481934	0.495811	0.786124	0.488873	0.0217591	0.00981238	0.621877	0.621877	0.643306	0.0214287	0.134956	-0.158783
415	Dha_Kin_pool_2	10654	PMVK	S	0.728419	0.734653	0.527571	0.435301	0.731536	0.481436	0.00440827	0.0652447	0.658116	0.658116	0.643306	0.0148109	0.134956	0.109746
416	Dha_Kin_pool_2	2041	EPHA1	S	0.851163	0.916188	0.742903	0.585429	0.883676	0.664166	0.04598	0.111351	0.751595	0.751595	0.643306	0.108289	0.134956	0.802404
417	Dha_Kin_pool_2	5894	RAF1	S	0.837881	0.759868	0.649484	0.524045	0.798874	0.586764	0.0551633	0.0886985	0.734489	0.734489	0.643306	0.0911833	0.134956	0.675652
418	Dha_Kin_pool_2	5580	PRKCD	S	0.789056	0.764427	0.589937	0.346748	0.776742	0.468342	0.0174151	0.17196	0.602958	0.602958	0.643306	0.0403479	0.134956	-0.29897
419	Dha_Kin_pool_2	545	ATR	S	0.664365	0.67563	0.406129	0.381844	0.669998	0.393987	0.00796547	0.0171719	0.588042	0.588042	0.643306	0.0552638	0.134956	-0.409495
420	Dha_Kin_pool_2	815	CAMK2A	S	0.518215	0.433326	0.374419	0.293455	0.475771	0.333937	0.0600257	0.0572501	0.701887	0.701887	0.643306	0.0585814	0.134956	0.434078
421	Dha_Kin_pool_2	3791	KDR	S	0.731408	0.642032	0.592767	0.516288	0.68672	0.554528	0.0631982	0.0540786	0.807502	0.807502	0.643306	0.164196	0.134956	1.21667
422	Dha_Kin_pool_2	23097	CDK11	S	0.584485	0.69064	0.474626	0.348271	0.637562	0.411448	0.0750631	0.0893467	0.645346	0.645346	0.643306	0.00204074	0.134956	0.0151215
423	Dha_Kin_pool_2	1445	CSK	S	0.720001	0.696659	0.569324	0.418163	0.70833	0.493743	0.0165053	0.106887	0.697053	0.697053	0.643306	0.0537469	0.134956	0.398255
424	Dha_Kin_pool_2	157	ADRBK2	S	0.795176	0.80983	0.487404	0.525342	0.802503	0.506373	0.0103619	0.0268263	0.630992	0.630992	0.643306	0.0123135	0.134956	-0.091241
425	Dha_Kin_pool_2	22858	ICK	S	0.437342	0.457904	0.219469	0.214223	0.447623	0.216846	0.0145399	0.00370933	0.484438	0.484438	0.643306	0.158868	0.134956	-1.17718
426	Dha_Kin_pool_2	90956	ADCK2	S	0.603755	0.632311	0.612326	0.451374	0.618033	0.53185	0.0201921	0.11381	0.860552	0.860552	0.643306	0.217247	0.134956	1.60976
427	Dha_Kin_pool_2	55300	PI4K2B	S	0.870818	0.864095	0.450992	0.464846	0.867456	0.457919	0.00475356	0.00979597	0.527887	0.527887	0.643306	0.115419	0.134956	-0.85523
428	Dha_Kin_pool_2	80122	FLJ23074	S	0.983471	0.837217	0.699273	0.5794	0.910344	0.639336	0.103418	0.0847632	0.702302	0.702302	0.643306	0.0589965	0.134956	0.437154
429	Dha_Kin_pool_2	28996	HIPK2	S	0.775697	0.80147	0.453335	0.402868	0.788583	0.428101	0.0182244	0.0356856	0.542874	0.542874	0.643306	0.100432	0.134956	-0.744181
430	Dha_Kin_pool_2	81788	SNARK	S	0.45907	0.407131	0.191374	0.192537	0.4331	0.191955	0.0367265	0.000822549	0.443212	0.443212	0.643306	0.200093	0.134956	-1.48266
431	Dha_Kin_pool_2	E	E	D	0.980345	1	1.09758	0.94317	0.990173	1.02037	0.0138981	0.109183	1.0305		0.643306		0.134956	2.86905
432	Dha_Kin_pool_2	E	E	D	0.943953	1.05834	0.792968	0.934642	1.00115	0.863805	0.0808838	0.100179	0.862816		0.643306		0.134956	1.62653
433	Dha_Kin_pool_2	55351	STK32B	S	0.788107	0.778742	0.417965	0.448964	0.783425	0.433465	0.00662201	0.0219191	0.553295	0.553295	0.643306	0.0900111	0.134956	-0.666966
434	Dha_Kin_pool_2	5610	PRKR	S	0.910193	0.965018	0.558434	0.606343	0.937606	0.582389	0.0387671	0.0338767	0.621145	0.621145	0.643306	0.0221609	0.134956	-0.164208
435	Dha_Kin_pool_2	11035	RIPK3	S	0.595135	0.50061	0.267302	0.324168	0.547872	0.295735	0.0668389	0.0402101	0.539788	0.539788	0.643306	0.103517	0.134956	-0.767045
436	Dha_Kin_pool_2	54986	ULK4	S	0.653682	0.594054	0.452298	0.358247	0.623868	0.405272	0.0421632	0.0665045	0.649612	0.649612	0.643306	0.00630628	0.134956	0.0467284
437	Dha_Kin_pool_2	56848	SPHK2	S	0.560311	0.467637	0.149318	0.158731	0.513974	0.154025	0.0655306	0.00665609	0.299674	0.299674	0.643306	0.343631	0.134956	-2.54624
438	Dha_Kin_pool_2	7016	TESK1	S	0.58222	0.5555	0.33024	0.326005	0.56886	0.328122	0.0188938	0.00299469	0.576807	0.576807	0.643306	0.0664988	0.134956	-0.492744
439	Dha_Kin_pool_2	1453	CSNK1D	S	0.708095	0.604721	0.547977	0.416066	0.656408	0.482021	0.0730967	0.0932746	0.734332	0.734332	0.643306	0.0910266	0.134956	0.674491
440	Dha_Kin_pool_2	8444	DYRK3	S	0.636298	0.561046	0.452702	0.294179	0.598672	0.37344	0.0532111	0.112092	0.623781	0.623781	0.643306	0.0195243	0.134956	-0.144671
441	Dha_Kin_pool_2	7297	TYK2	S	0.897624	0.773079	0.461635	0.500215	0.835352	0.480925	0.0880662	0.0272802	0.575716	0.575716	0.643306	0.0675899	0.134956	-0.500829
442	Dha_Kin_pool_2	53904	MYO3A	S	1.00114	0.438761	0.713469	0.706039	0.719948	0.709754	0.397658	0.00525357	0.985841	0.985841	0.643306	0.342535	0.134956	2.53812
443	Dha_Kin_pool_2	8877	SPHK1	S	0.853987	0.842319	0.48018	0.373391	0.848153	0.426786	0.00825056	0.0755111	0.503194	0.503194	0.643306	0.140112	0.134956	-1.0382
444	Dha_Kin_pool_2	10926	ASK	S	0.784658	0.774154	0.492717	0.429613	0.779406	0.461165	0.00742759	0.0446212	0.591688	0.591688	0.643306	0.0516175	0.134956	-0.382476
445	Dha_Kin_pool_2	5159	PDGFRB	S	0.502887	0.361144	0.259972	0.181517	0.432016	0.220744	0.100228	0.0554762	0.510963	0.510963	0.643306	0.132343	0.134956	-0.980634
446	Dha_Kin_pool_2	2268	FGR	S	0.518479	0.415181	0.334914	0.25373	0.46683	0.294322	0.0730421	0.0574057	0.630469	0.630469	0.643306	0.0128366	0.134956	-0.0951171
447	Dha_Kin_pool_2	4919	ROR1	S	0.759596	0.633713	0.764441	0.512717	0.696654	0.638579	0.0890128	0.177996	0.916637	0.916637	0.643306	0.273332	0.134956	2.02534
448	Dha_Kin_pool_2	51755	CRK7	S	0.672964	0.52527	0.386228	0.262852	0.599117	0.32454	0.104435	0.0872398	0.541697	0.541697	0.643306	0.101609	0.134956	-0.752902
449	Dha_Kin_pool_2	1460	CSNK2B	S	0.762305	0.608691	0.415875	0.364119	0.685498	0.389997	0.108622	0.0365973	0.568925	0.568925	0.643306	0.0743805	0.134956	-0.551146
450	Dha_Kin_pool_2	2066	ERBB4	S	0.64652	0.639463	0.456328	0.311789	0.642992	0.384058	0.00499003	0.102205	0.597299	0.597299	0.643306	0.0460068	0.134956	-0.340902
451	Dha_Kin_pool_2	9088	PKMYT1	S	0.216916	0.208058	0.145933	0.0940972	0.212487	0.120015	0.00626382	0.0366536	0.564812	0.564812	0.643306	0.0784936	0.134956	-0.581623
452	Dha_Kin_pool_2	3551	IKBKB	S	0.477365	0.451243	0.343147	0.320645	0.464304	0.331896	0.0184706	0.0159114	0.714824	0.714824	0.643306	0.0715185	0.134956	0.529939
453	Dha_Kin_pool_2	9175	MAP3K13	S	0.73959	0.682869	0.340826	0.268212	0.71123	0.304519	0.0401075	0.0513461	0.428159	0.428159	0.643306	0.215147	0.134956	-1.5942
454	Dha_Kin_pool_2	57118	CAMK1D	S	1.00768	0.902282	0.633012	0.50522	0.954983	0.569116	0.0745298	0.0903627	0.595944	0.595944	0.643306	0.0473617	0.134956	-0.350941
455	Dha_Kin_pool_2	E	E	D	1.03645	0.950026	1	0.74261	0.993236	0.871305	0.0611089	0.182002	0.877238		0.643306		0.134956	1.7334
456	Dha_Kin_pool_2	E	E	D	0.894854	0.97729	0.900298	1.05194	0.936072	0.976119	0.0582907	0.107228	1.04278		0.643306		0.134956	2.96005
457	Dha_Kin_pool_2	11213	IRAK3	S	1.03914	1.1371	0.640942	0.66671	1.08812	0.653826	0.0692696	0.0182204	0.600877	0.600877	0.643306	0.0424291	0.134956	-0.314392
458	Dha_Kin_pool_2	4342	MOS	S	0.79969	0.84055	0.543549	0.424506	0.82012	0.484027	0.0288928	0.0841763	0.590191	0.590191	0.643306	0.0531146	0.134956	-0.393569
459	Dha_Kin_pool_2	1027	CDKN1B	S	0.660795	0.535271	0.305065	0.242511	0.598033	0.273788	0.0887591	0.0442319	0.457814	0.457814	0.643306	0.185491	0.134956	-1.37446
460	Dha_Kin_pool_2	1613	DAPK3	S	0.668149	0.556767	0.390493	0.297354	0.612458	0.343923	0.0787594	0.0658589	0.561546	0.561546	0.643306	0.0817594	0.134956	-0.605823
461	Dha_Kin_pool_2	4214	MAP3K1	S	0.80247	0.786198	0.616911	0.494411	0.794334	0.555661	0.0115063	0.0866202	0.699531	0.699531	0.643306	0.0562252	0.134956	0.416619
462	Dha_Kin_pool_2	7535	ZAP70	S	1.14429	0.851742	0.792788	0.624779	0.998016	0.708784	0.206863	0.118801	0.710192	0.710192	0.643306	0.0668868	0.134956	0.495619
463	Dha_Kin_pool_2	26576	STK23	S	0.837639	0.750912	0.560721	0.48944	0.794276	0.525081	0.0613253	0.0504029	0.661081	0.661081	0.643306	0.0177755	0.134956	0.131713
464	Dha_Kin_pool_2	5754	PTK7	S	0.739453	0.73338	0.607092	0.483623	0.736417	0.545357	0.00429382	0.0873057	0.740556	0.740556	0.643306	0.0972499	0.134956	0.720604
465	Dha_Kin_pool_2	83694	RPS6KL1	S	0.423983	0.412087	0.146572	0.0970674	0.418035	0.12182	0.00841151	0.0350051	0.29141	0.29141	0.643306	0.351895	0.134956	-2.60748
466	Dha_Kin_pool_2	8396	PIP5K2B	S	0.8956	0.788714	0.536185	0.496282	0.842157	0.516233	0.0755801	0.0282155	0.61299	0.61299	0.643306	0.030316	0.134956	-0.224636
467	Dha_Kin_pool_2	6789	STK4	S	0.685994	0.485466	0.669525	0.480953	0.58573	0.575239	0.141795	0.13334	0.982089	0.982089	0.643306	0.338783	0.134956	2.51032
468	Dha_Kin_pool_2	9223	BAIAP1	S	0.665018	0.695217	0.670539	0.514001	0.680117	0.59227	0.021354	0.110689	0.870835	0.870835	0.643306	0.22753	0.134956	1.68595
469	Dha_Kin_pool_2	9748	SLK	S	0.521818	0.495233	0.23478	0.249995	0.508526	0.242387	0.0187985	0.0107587	0.476647	0.476647	0.643306	0.166658	0.134956	-1.23491
470	Dha_Kin_pool_2	23396	PIP5K1C	S	0.732345	0.535983	0.587364	0.499751	0.634164	0.543558	0.138849	0.0619521	0.857124	0.857124	0.643306	0.213819	0.134956	1.58436
471	Dha_Kin_pool_2	5211	PFKL	S	0.548981	0.438575	0.357909	0.275853	0.493778	0.316881	0.078069	0.0580224	0.641748	0.641748	0.643306	0.001558	0.134956	-0.0115445
472	Dha_Kin_pool_2	5105	PCK1	S	0.488048	0.473883	0.554859	0.370339	0.480965	0.462599	0.0100156	0.130475	0.961813	0.961813	0.643306	0.318508	0.134956	2.36008
473	Dha_Kin_pool_2	1025	CDK9	S	0.309953	0.33043	0.283891	0.16898	0.320191	0.226436	0.0144793	0.0812544	0.707189	0.707189	0.643306	0.063883	0.134956	0.473362
474	Dha_Kin_pool_2	2264	FGFR4	S	0.707399	0.684072	0.438735	0.472411	0.695735	0.455573	0.0164944	0.0238125	0.654809	0.654809	0.643306	0.0115029	0.134956	0.0852345
475	Dha_Kin_pool_2	27330	RPS6KA6	S	0.933177	0.894085	0.757912	0.600355	0.913631	0.679134	0.0276418	0.11141	0.743334	0.743334	0.643306	0.100029	0.134956	0.741196
476	Dha_Kin_pool_2	6732	SRPK1	S	0.953594	0.985948	0.648985	0.602779	0.969771	0.625882	0.0228776	0.0326724	0.645392	0.645392	0.643306	0.0020859	0.134956	0.0154561
477	Dha_Kin_pool_2	5566	PRKACA	S	0.93831	0.86639	0.563826	0.418251	0.90235	0.491039	0.0508554	0.102937	0.544178	0.544178	0.643306	0.099128	0.134956	-0.73452
478	Dha_Kin_pool_2	2185	PTK2B	S	0.702013	0.654123	0.546788	0.459909	0.678068	0.503349	0.0338638	0.0614329	0.742328	0.742328	0.643306	0.0990224	0.134956	0.733738
479	Dha_Kin_pool_2	E	E	D	1.01012	1.10404	1.05814	1.11365	1.05708	1.0859	0.0664132	0.0392533	1.02726		0.643306		0.134956	2.84504
480	Dha_Kin_pool_2	E	E	D	1	0.964884	0.966564	1.14387	0.982442	1.05522	0.0248308	0.125377	1.07408		0.643306		0.134956	3.19194
481	Dha_Kin_pool_2	10461	MERTK	S	0.932617	0.952676	0.555352	0.482346	0.942647	0.518849	0.0141838	0.0516229	0.550417	0.550417	0.643306	0.0928885	0.134956	-0.688287
482	Dha_Kin_pool_2	64781	CERK	S	0.984573	0.8751	0.765921	0.631839	0.929837	0.69888	0.0774094	0.09481	0.751616	0.751616	0.643306	0.10831	0.134956	0.802559
483	Dha_Kin_pool_2	64710	NUCKS	S	0.982336	0.669354	0.445192	0.448083	0.825845	0.446637	0.221312	0.00204448	0.540825	0.540825	0.643306	0.102481	0.134956	-0.759365
484	Dha_Kin_pool_2	11113	CIT	S	0.597306	0.712766	0.335592	0.367778	0.655036	0.351685	0.0816425	0.0227594	0.536894	0.536894	0.643306	0.106411	0.134956	-0.788488
485	Dha_Kin_pool_2	344387	CDKL4	S	1.06709	1.13066	0.495351	0.459718	1.09887	0.477535	0.0449469	0.0251964	0.434567	0.434567	0.643306	0.208738	0.134956	-1.54671
486	Dha_Kin_pool_2	79834	KIAA2002	S	0.815325	0.753125	0.659571	0.566761	0.784225	0.613166	0.0439819	0.0656268	0.781876	0.781876	0.643306	0.13857	0.134956	1.02678
487	Dha_Kin_pool_2	1399	CRKL	S	0.686055	0.823264	0.594919	0.35852	0.754659	0.476719	0.0970214	0.16716	0.631702	0.631702	0.643306	0.011604	0.134956	-0.0859837
488	Dha_Kin_pool_2	9252	RPS6KA5	S	0.791156	0.83024	0.526002	0.663767	0.810698	0.594884	0.0276363	0.0974148	0.733793	0.733793	0.643306	0.0904869	0.134956	0.670492
489	Dha_Kin_pool_2	282974	STK32C	S	0.572069	0.625026	0.501673	0.25485	0.598547	0.378261	0.0374462	0.17453	0.631966	0.631966	0.643306	0.0113399	0.134956	-0.0840264
490	Dha_Kin_pool_2	25865	PRKD2	S	0.723944	0.692759	0.936312	0.540098	0.708351	0.738205	0.022051	0.280166	1.04214	1.04214	0.643306	0.398839	0.134956	2.95532
491	Dha_Kin_pool_2	7084	TK2	S	0.725348	0.817274	0.661006	0.429258	0.771311	0.545132	0.0650014	0.163871	0.706761	0.706761	0.643306	0.0634551	0.134956	0.470191
492	Dha_Kin_pool_2	1457	CSNK2A1	S	0.406889	0.44509	0.301175	0.155078	0.425989	0.228127	0.0270121	0.103306	0.535522	0.535522	0.643306	0.107783	0.134956	-0.798656
493	Dha_Kin_pool_2	5871	MAP4K2	S	0.732411	0.812498	0.629745	0.390898	0.772455	0.510322	0.05663	0.16889	0.660649	0.660649	0.643306	0.0173435	0.134956	0.128512
494	Dha_Kin_pool_2	9943	OSR1	S	0.891345	0.605491	0.468831	0.355549	0.748418	0.41219	0.202129	0.0801022	0.550749	0.550749	0.643306	0.0925568	0.134956	-0.685829
495	Dha_Kin_pool_2	5891	RAGE	S	0.779541	0.786022	0.410898	0.326353	0.782782	0.368626	0.00458294	0.0597827	0.470917	0.470917	0.643306	0.172388	0.134956	-1.27737
496	Dha_Kin_pool_2	659	BMPR2	S	0.592354	0.618954	0.294394	0.187129	0.605654	0.240762	0.0188089	0.0758476	0.397523	0.397523	0.643306	0.245782	0.134956	-1.8212
497	Dha_Kin_pool_2	340371	NRBP2	S	0.400857	0.322455	0.446968	0.244082	0.361656	0.345525	0.0554383	0.143462	0.955397	0.955397	0.643306	0.312092	0.134956	2.31254
498	Dha_Kin_pool_2	6416	MAP2K4	S	0.908855	0.933644	0.679501	0.646874	0.92125	0.663188	0.0175286	0.0230703	0.719878	0.719878	0.643306	0.0765726	0.134956	0.567389
499	Dha_Kin_pool_2	65220	FLJ13052	S	0.813943	0.79304	0.471034	0.531856	0.803491	0.501445	0.0147805	0.0430081	0.624083	0.624083	0.643306	0.019223	0.134956	-0.142439
500	Dha_Kin_pool_2	11011	TLK2	S	1.07924	0.991733	0.781742	0.691072	1.03549	0.736407	0.0618798	0.0641131	0.711169	0.711169	0.643306	0.0678629	0.134956	0.502852
501	Dha_Kin_pool_2	9414	TJP2	S	0.618678	0.490878	0.453867	0.259916	0.554778	0.356892	0.090368	0.137144	0.643306	0.643306	0.643306	0	0.134956	0
502	Dha_Kin_pool_2	203054	ADCK5	S	0.906755	0.734805	0.75664	0.536165	0.82078	0.646402	0.121587	0.155899	0.787546	0.787546	0.643306	0.144241	0.134956	1.0688
503	Dha_Kin_pool_2	E	E	D	1.01625	1.178	0.943659	0.950988	1.09713	0.947324	0.114377	0.00518271	0.863459		0.643306		0.134956	1.6313
504	Dha_Kin_pool_2	E	E	D	0.996331	1.24433	1.04513	1.04663	1.12033	1.04588	0.175361	0.00105809	0.933546		0.643306		0.134956	2.15063
505	Dha_Kin_pool_2	5600	MAPK11	S	0.951093	0.830199	0.42649	0.489215	0.890646	0.457852	0.085485	0.0443535	0.514068	0.514068	0.643306	0.129238	0.134956	-0.95763
506	Dha_Kin_pool_2	5163	PDK1	S	0.781005	0.765688	0.446223	0.384234	0.773347	0.415228	0.0108308	0.0438327	0.536924	0.536924	0.643306	0.106382	0.134956	-0.788269
507	Dha_Kin_pool_2	253430	IPMK	S	0.710431	0.703548	0.483784	0.278126	0.70699	0.380955	0.0048673	0.145422	0.538841	0.538841	0.643306	0.104465	0.134956	-0.774063
508	Dha_Kin_pool_2	9833	MELK	S	0.927605	0.97297	0.534868	0.452788	0.950287	0.493828	0.0320776	0.0580395	0.519661	0.519661	0.643306	0.123644	0.134956	-0.916181
509	Dha_Kin_pool_2	5583	PRKCH	S	0.990458	0.883466	0.667552	0.384357	0.936962	0.525955	0.0756546	0.200249	0.56134	0.56134	0.643306	0.0819652	0.134956	-0.607347
510	Dha_Kin_pool_2	5063	PAK3	S	0.931252	0.639422	0.492908	0.293469	0.785337	0.393188	0.206355	0.141024	0.500662	0.500662	0.643306	0.142644	0.134956	-1.05696
511	Dha_Kin_pool_2	3645	INSRR	S	0.811387	0.876268	0.611581	0.347376	0.843827	0.479479	0.0458775	0.186821	0.568219	0.568219	0.643306	0.0750867	0.134956	-0.556379
512	Dha_Kin_pool_2	200576	PIP5K3	S	0.690113	0.673879	0.536695	0.319511	0.681996	0.428103	0.0114793	0.153572	0.627721	0.627721	0.643306	0.0155847	0.134956	-0.11548
513	Dha_Kin_pool_2	657	BMPR1A	S	0.720138	0.704079	0.603096	0.44047	0.712109	0.521783	0.0113554	0.114994	0.732729	0.732729	0.643306	0.0894237	0.134956	0.662614
514	Dha_Kin_pool_2	5232	PGK2	S	0.540157	0.530775	0.430144	0.273244	0.535466	0.351694	0.00663371	0.110945	0.6568	0.6568	0.643306	0.0134942	0.134956	0.0999894
515	Dha_Kin_pool_2	701	BUB1B	S	0.403001	0.426122	0.254406	0.131447	0.414561	0.192926	0.0163491	0.0869458	0.465375	0.465375	0.643306	0.177931	0.134956	-1.31843
516	Dha_Kin_pool_2	5607	MAP2K5	S	0.732916	0.646807	0.605848	0.463938	0.689862	0.534893	0.0608878	0.100345	0.775362	0.775362	0.643306	0.132057	0.134956	0.978516
517	Dha_Kin_pool_2	80216	LAK	S	0.647518	0.604528	0.493737	0.348462	0.626023	0.4211	0.0303986	0.102725	0.672658	0.672658	0.643306	0.0293525	0.134956	0.217497
518	Dha_Kin_pool_2	1022	CDK7	S	0.7895	0.683383	0.531757	0.450971	0.736442	0.491364	0.0750362	0.0571244	0.667214	0.667214	0.643306	0.0239086	0.134956	0.177158
519	Dha_Kin_pool_2	79705	LRRK1	S	0.833373	0.646615	0.736733	0.500761	0.739994	0.618747	0.132058	0.166857	0.836152	0.836152	0.643306	0.192846	0.134956	1.42896
520	Dha_Kin_pool_2	124923	FLJ25006	S	0.538731	0.676874	0.511688	0.329582	0.607802	0.420635	0.0976815	0.128768	0.692059	0.692059	0.643306	0.0487536	0.134956	0.361255
521	Dha_Kin_pool_2	1432	MAPK14	S	0.900031	0.753125	0.773857	0.535134	0.826578	0.654495	0.103879	0.168803	0.791813	0.791813	0.643306	0.148507	0.134956	1.10041
522	Dha_Kin_pool_2	29110	TBK1	S	0.750481	0.687394	0.578369	0.493182	0.718938	0.535776	0.0446095	0.0602363	0.745233	0.745233	0.643306	0.101927	0.134956	0.755261
523	Dha_Kin_pool_2	10595	ERN2	S	0.897465	0.853055	0.714775	0.590215	0.87526	0.652495	0.0314022	0.0880768	0.745487	0.745487	0.643306	0.102182	0.134956	0.757147
524	Dha_Kin_pool_2	7049	TGFBR3	S	0.801324	0.78942	0.779259	0.584104	0.795372	0.681682	0.00841714	0.137995	0.85706	0.85706	0.643306	0.213755	0.134956	1.58388
525	Dha_Kin_pool_2	51727	UMP-CMPK	S	0.47068	0.415333	0.407099	0.266792	0.443006	0.336945	0.0391358	0.0992118	0.760588	0.760588	0.643306	0.117282	0.134956	0.869039
526	Dha_Kin_pool_2	1119	CHKA	S	0.713113	0.866139	0.432105	0.408979	0.789626	0.420542	0.108205	0.0163529	0.532584	0.532584	0.643306	0.110721	0.134956	-0.820426
527	Dha_Kin_pool_2	E	E	D	1.07192	1.11141	1.13458	1.01306	1.09167	1.07382	0.02792	0.0859292	0.983656		0.643306		0.134956	2.52193
528	Dha_Kin_pool_2	E	E	D	0.969103	0.925576	0.914516	1.07991	0.947339	0.997212	0.0307781	0.11695	1.05265		0.643306		0.134956	3.03313
529	Dha_Kin_pool_2	65266	WNK4	S	0.887824	0.811342	0.513173	0.511236	0.849583	0.512204	0.0540806	0.00137011	0.602889	0.602889	0.643306	0.0404165	0.134956	-0.299479
530	Dha_Kin_pool_2	6195	RPS6KA1	S	0.991576	0.855408	0.724073	0.464948	0.923492	0.59451	0.0962856	0.183229	0.643763	0.643763	0.643306	0.000457665	0.134956	0.00339121
531	Dha_Kin_pool_2	117283	IHPK3	S	0.447202	0.419939	0.186251	0.115681	0.433571	0.150966	0.0192778	0.049901	0.348192	0.348192	0.643306	0.295114	0.134956	-2.18674
532	Dha_Kin_pool_2	660	BMX	S	1.11636	0.847375	0.573247	0.614366	0.981865	0.593806	0.190198	0.0290758	0.604774	0.604774	0.643306	0.0385315	0.134956	-0.285512
533	Dha_Kin_pool_2	57396	CLK4	S	0.871333	0.67915	0.613145	0.340514	0.775242	0.476829	0.135894	0.192779	0.615072	0.615072	0.643306	0.0282339	0.134956	-0.209208
534	Dha_Kin_pool_2	5062	PAK2	S	0.713173	0.552557	0.508174	0.309624	0.632865	0.408899	0.113573	0.140396	0.646108	0.646108	0.643306	0.00280196	0.134956	0.020762
535	Dha_Kin_pool_2	1452	CSNK1A1	S	0.594986	0.594977	0.556305	0.305787	0.594982	0.431046	6.76804e-06	0.177143	0.724469	0.724469	0.643306	0.0811632	0.134956	0.601405
536	Dha_Kin_pool_2	4831	NME2	S	0.501851	0.504265	0.501062	0.440203	0.503058	0.470633	0.00170685	0.0430335	0.935544	0.935544	0.643306	0.292238	0.134956	2.16543
537	Dha_Kin_pool_2	4117	MAK	S	0.501067	0.516046	0.342922	0.222942	0.508556	0.282932	0.010592	0.0848389	0.556344	0.556344	0.643306	0.0869615	0.134956	-0.644369
538	Dha_Kin_pool_2	5293	PIK3CD	S	0.558101	0.564817	0.412591	0.278495	0.561459	0.345543	0.00474935	0.09482	0.615438	0.615438	0.643306	0.0278681	0.134956	-0.206497
539	Dha_Kin_pool_2	9064	MAP3K6	S	0.48066	0.596419	0.313034	0.302202	0.53854	0.307618	0.0818536	0.00765947	0.571208	0.571208	0.643306	0.0720978	0.134956	-0.534231
540	Dha_Kin_pool_2	440275	EIF2AK4	S	0.577827	0.532433	0.319776	0.236079	0.55513	0.277928	0.032098	0.0591827	0.500653	0.500653	0.643306	0.142652	0.134956	-1.05703
541	Dha_Kin_pool_2	10201	NME6	S	0.794397	0.669483	0.557997	0.478755	0.73194	0.518376	0.0883282	0.056033	0.708222	0.708222	0.643306	0.0649162	0.134956	0.481017
542	Dha_Kin_pool_2	1859	DYRK1A	S	0.723977	0.77521	0.366842	0.255157	0.749594	0.310999	0.0362276	0.0789734	0.414891	0.414891	0.643306	0.228415	0.134956	-1.69251
543	Dha_Kin_pool_2	814	CAMK4	S	0.872819	0.934135	0.69456	0.52864	0.903477	0.6116	0.0433565	0.117323	0.67694	0.67694	0.643306	0.0336346	0.134956	0.249227
544	Dha_Kin_pool_2	51347	JIK	S	0.726489	0.788644	0.550179	0.397337	0.757566	0.473758	0.0439504	0.108076	0.625369	0.625369	0.643306	0.017937	0.134956	-0.13291
545	Dha_Kin_pool_2	5313	PKLR	S	0.794041	0.948934	0.729184	0.506142	0.871488	0.617663	0.109526	0.157715	0.708745	0.708745	0.643306	0.0654397	0.134956	0.484897
546	Dha_Kin_pool_2	57144	PAK7	S	0.445135	0.519175	0.381879	0.263726	0.482155	0.322802	0.0523544	0.0835465	0.669499	0.669499	0.643306	0.0261936	0.134956	0.194089
547	Dha_Kin_pool_2	7443	VRK1	S	0.842454	0.765998	0.852795	0.604984	0.804226	0.72889	0.0540628	0.175228	0.906324	0.906324	0.643306	0.263019	0.134956	1.94892
548	Dha_Kin_pool_2	285220	EPHA6	S	1.10032	0.963121	0.895276	0.725663	1.03172	0.81047	0.0970143	0.119934	0.785552	0.785552	0.643306	0.142246	0.134956	1.05402
549	Dha_Kin_pool_2	139728	PNCK	S	0.841999	0.801126	0.575186	0.394954	0.821562	0.48507	0.0289019	0.127443	0.590424	0.590424	0.643306	0.0528818	0.134956	-0.391844
550	Dha_Kin_pool_2	51231	VRK3	S	1.15842	0.891657	0.901514	0.619911	1.02504	0.760712	0.188628	0.199124	0.742131	0.742131	0.643306	0.0988256	0.134956	0.73228
551	Dha_Kin_pool_2	E	E	D	1.09332	1.08126	1.19505	1.01126	1.08729	1.10315	0.00852507	0.12996	1.01459		0.643306		0.134956	2.75117
552	Dha_Kin_pool_2	E	E	D	1.1205	1.15288	1.11826	1	1.13669	1.05913	0.0229007	0.0836215	0.931767		0.643306		0.134956	2.13745
553	Dha_Kin_pool_2	5156	PDGFRA	S	0.835095	0.851059	0.415449	0.274958	0.843077	0.345204	0.0112883	0.0993421	0.409457	0.409457	0.643306	0.233849	0.134956	-1.73278
554	Dha_Kin_pool_2	780	DDR1	S	0.923832	0.622241	0.519041	0.397494	0.773036	0.458268	0.213257	0.0859466	0.592815	0.592815	0.643306	0.0504907	0.134956	-0.374127
555	Dha_Kin_pool_2	5286	PIK3C2A	S	0.722184	0.615988	0.486933	0.366911	0.669086	0.426922	0.0750914	0.0848684	0.638068	0.638068	0.643306	0.00523754	0.134956	-0.0388092
556	Dha_Kin_pool_2	202374	STK32A	S	0.869397	0.695415	0.517786	0.414298	0.782406	0.466042	0.123024	0.0731768	0.595652	0.595652	0.643306	0.0476538	0.134956	-0.353106
557	Dha_Kin_pool_2	55872	TOPK	S	0.578249	0.393814	0.381139	0.249483	0.486032	0.315311	0.130415	0.093095	0.648746	0.648746	0.643306	0.00544	0.134956	0.0403094
558	Dha_Kin_pool_2	51776	ZAK	S	0.888756	0.756464	0.542495	0.451634	0.82261	0.497065	0.0935445	0.064249	0.604253	0.604253	0.643306	0.0390528	0.134956	-0.289374
559	Dha_Kin_pool_2	5166	PDK4	S	0.586645	0.705936	0.481323	0.331863	0.64629	0.406593	0.084351	0.105684	0.629118	0.629118	0.643306	0.0141873	0.134956	-0.105125
560	Dha_Kin_pool_2	1147	CHUK	S	0.803452	0.774831	0.582163	0.467318	0.789141	0.524741	0.020238	0.0812082	0.664951	0.664951	0.643306	0.0216457	0.134956	0.160391
561	Dha_Kin_pool_2	27010	TPK1	S	0.675734	0.749604	0.504223	0.234202	0.712669	0.369212	0.0522346	0.190934	0.51807	0.51807	0.643306	0.125236	0.134956	-0.927975
562	Dha_Kin_pool_2	283629	C14ORF20	S	0.909897	0.743077	0.525929	0.476645	0.826487	0.501287	0.117959	0.0348491	0.606527	0.606527	0.643306	0.0367787	0.134956	-0.272524
563	Dha_Kin_pool_2	415116	PIM3	S	0.859065	0.878077	0.686551	0.3557	0.868571	0.521125	0.0134435	0.233947	0.59998	0.59998	0.643306	0.0433257	0.134956	-0.321036
564	Dha_Kin_pool_2	114783	LMTK3	S	0.688139	0.654158	0.511884	0.337776	0.671148	0.42483	0.0240282	0.123113	0.63299	0.63299	0.643306	0.0103155	0.134956	-0.0764357
565	Dha_Kin_pool_2	11200	CHEK2	S	0.641754	0.714465	0.395128	0.291503	0.67811	0.343315	0.0514141	0.073274	0.506282	0.506282	0.643306	0.137023	0.134956	-1.01532
566	Dha_Kin_pool_2	3716	JAK1	S	0.562351	0.609741	0.225617	0.192325	0.586046	0.208971	0.0335102	0.0235405	0.356578	0.356578	0.643306	0.286728	0.134956	-2.1246
567	Dha_Kin_pool_2	9451	EIF2AK3	S	0.688276	0.776611	0.539189	0.34427	0.732444	0.441729	0.0624628	0.137829	0.60309	0.60309	0.643306	0.0402159	0.134956	-0.297992
568	Dha_Kin_pool_2	5289	PIK3C3	S	0.937624	0.748133	0.54045	0.620552	0.842879	0.580501	0.13399	0.0566411	0.688712	0.688712	0.643306	0.0454068	0.134956	0.336456
569	Dha_Kin_pool_2	9475	ROCK2	S	0.679348	0.603308	0.240485	0.262169	0.641328	0.251327	0.0537682	0.015333	0.391886	0.391886	0.643306	0.25142	0.134956	-1.86298
570	Dha_Kin_pool_2	5287	PIK3C2B	S	0.685451	0.614599	0.70138	0.410358	0.650025	0.555869	0.0501004	0.205784	0.855151	0.855151	0.643306	0.211845	0.134956	1.56973
571	Dha_Kin_pool_2	6446	SGK	S	0.820836	0.695947	0.80871	0.395453	0.758391	0.602081	0.0883102	0.292217	0.793893	0.793893	0.643306	0.150587	0.134956	1.11582
572	Dha_Kin_pool_2	1198	CLK3	S	1.12753	0.985936	0.861123	0.540289	1.05673	0.700706	0.100119	0.226864	0.663088	0.663088	0.643306	0.0197825	0.134956	0.146585
573	Dha_Kin_pool_2	54899	PXK	S	0.941469	0.844701	0.859643	0.683958	0.893085	0.7718	0.0684251	0.124229	0.864196	0.864196	0.643306	0.22089	0.134956	1.63676
574	Dha_Kin_pool_2	30811	HUNK	S	0.893807	0.900852	0.52181	0.568912	0.897329	0.545361	0.00498151	0.0333064	0.60776	0.60776	0.643306	0.0355458	0.134956	-0.263388
575	Dha_Kin_pool_2	E	E	D	1.18225	0.840439	1.2089	0.891899	1.01134	1.0504	0.241694	0.224153	1.03862		0.643306		0.134956	2.92919
576	Dha_Kin_pool_2	E	E	D	0.901287	0.859752	0.925999	0.771868	0.880519	0.848934	0.02937	0.108987	0.964129		0.643306		0.134956	2.37724
577	Dha_Kin_pool_2	11184	MAP4K1	S	0.495999	0.551191	0.351105	0.224362	0.523595	0.287734	0.0390265	0.0896205	0.549534	0.549534	0.643306	0.0937712	0.134956	-0.694827
578	Dha_Kin_pool_2	5128	PCTK2	S	1.00819	0.70917	0.68779	0.499047	0.858679	0.593419	0.211438	0.133461	0.691083	0.691083	0.643306	0.0477777	0.134956	0.354024
579	Dha_Kin_pool_2	3643	INSR	S	0.439349	0.372096	0.324333	0.169745	0.405723	0.247039	0.047555	0.10931	0.608886	0.608886	0.643306	0.0344198	0.134956	-0.255044
580	Dha_Kin_pool_2	147746	HIPK4	S	0.769955	0.602578	0.396478	0.391943	0.686267	0.394211	0.118353	0.00320692	0.574428	0.574428	0.643306	0.0688779	0.134956	-0.510373
581	Dha_Kin_pool_2	23235	SIK2	S	0.789177	0.689291	0.51328	0.520249	0.739234	0.516764	0.0706297	0.00492775	0.699054	0.699054	0.643306	0.0557479	0.134956	0.413082
582	Dha_Kin_pool_2	4233	MET	S	0.551822	0.553947	0.436152	0.264047	0.552884	0.350099	0.00150282	0.121696	0.633224	0.633224	0.643306	0.0100819	0.134956	-0.074705
583	Dha_Kin_pool_2	2534	FYN	S	0.765255	0.721407	0.630877	0.46699	0.743331	0.548933	0.0310057	0.115886	0.738478	0.738478	0.643306	0.0951722	0.134956	0.705209
584	Dha_Kin_pool_2	25989	DKFZP434C131	S	0.759892	0.748145	0.635736	0.418873	0.754018	0.527304	0.00830632	0.153345	0.699326	0.699326	0.643306	0.0560199	0.134956	0.415097
585	Dha_Kin_pool_2	22983	SAST	S	0.226595	0.20198	0.122333	0.0495784	0.214288	0.0859557	0.0174056	0.0514453	0.401123	0.401123	0.643306	0.242183	0.134956	-1.79453
586	Dha_Kin_pool_2	4751	NEK2	S	0.894328	0.721202	0.469436	0.490239	0.807765	0.479838	0.122418	0.0147099	0.594031	0.594031	0.643306	0.0492741	0.134956	-0.365112
587	Dha_Kin_pool_2	8550	MAPKAPK5	S	0.511914	0.371909	0.424298	0.253074	0.441912	0.338686	0.0989982	0.121074	0.766412	0.766412	0.643306	0.123106	0.134956	0.912194
588	Dha_Kin_pool_2	203447	NRK	S	0.825816	0.779513	0.439262	0.431976	0.802664	0.435619	0.0327409	0.00515236	0.542716	0.542716	0.643306	0.100589	0.134956	-0.745349
589	Dha_Kin_pool_2	57787	MARK4	S	0.159745	0.197357	0.186347	0.123253	0.178551	0.1548	0.0265954	0.044614	0.866979	0.866979	0.643306	0.223673	0.134956	1.65738
590	Dha_Kin_pool_2	2047	EPHB1	S	0.872222	0.752226	0.543925	0.441371	0.812224	0.492648	0.0848499	0.0725163	0.606542	0.606542	0.643306	0.0367636	0.134956	-0.272412
591	Dha_Kin_pool_2	260425	MAGI-3	S	1.0027	0.803613	0.615521	0.452303	0.903155	0.533912	0.140775	0.115413	0.591163	0.591163	0.643306	0.0521429	0.134956	-0.386369
592	Dha_Kin_pool_2	8517	IKBKG	S	0.813394	0.838916	0.445752	0.400758	0.826155	0.423255	0.0180463	0.0318157	0.512319	0.512319	0.643306	0.130986	0.134956	-0.970585
593	Dha_Kin_pool_2	55728	N4BP2	S	0.899061	0.882363	0.540366	0.439964	0.890712	0.490165	0.0118073	0.0709944	0.550307	0.550307	0.643306	0.0929983	0.134956	-0.6891
594	Dha_Kin_pool_2	4750	NEK1	S	0.965067	0.82007	0.634705	0.551125	0.892568	0.592915	0.102528	0.0590999	0.664279	0.664279	0.643306	0.0209738	0.134956	0.155412
595	Dha_Kin_pool_2	9942	XYLB	S	0.634751	0.576996	0.338994	0.162548	0.605873	0.250771	0.0408395	0.124766	0.4139	0.4139	0.643306	0.229406	0.134956	-1.69985
596	Dha_Kin_pool_2	51765	RP6-213H19.1	S	0.884369	0.848963	0.643817	0.612823	0.866666	0.62832	0.0250358	0.0219164	0.724986	0.724986	0.643306	0.08168	0.134956	0.605234
597	Dha_Kin_pool_2	23049	SMG1	S	1.04066	0.833031	0.827177	0.541538	0.936847	0.684358	0.146819	0.201977	0.73049	0.73049	0.643306	0.0871843	0.134956	0.64602
598	Dha_Kin_pool_2	51447	IHPK2	S	0.749894	0.609391	0.407917	0.346106	0.679643	0.377012	0.0993508	0.0437066	0.55472	0.55472	0.643306	0.0885855	0.134956	-0.656402
599	Dha_Kin_pool_2	E	E	A	0.667414	0.63829	0.804832	0.668314	0.652852	0.736573	0.0205942	0.0965325	1.12824		0.643306		0.134956	3.59327
600	Dha_Kin_pool_2	E	E	A	0.701487	0.53147	0.716613	0.758574	0.616478	0.737594	0.12022	0.029671	1.19646		0.643306		0.134956	4.0988
601	Dha_Kin_pool_2	3611	ILK	S	1.01356	1.16758	0.531018	0.563593	1.09057	0.547305	0.108908	0.0230342	0.501854	0.501854	0.643306	0.141452	0.134956	-1.04813
602	Dha_Kin_pool_2	85481	PSKH2	S	1.03865	0.834128	0.384272	0.470916	0.93639	0.427594	0.14462	0.0612667	0.456641	0.456641	0.643306	0.186665	0.134956	-1.38315
603	Dha_Kin_pool_2	29959	NRBP	S	0.780035	0.612141	0.440652	0.256666	0.696088	0.348659	0.118719	0.130098	0.500884	0.500884	0.643306	0.142422	0.134956	-1.05532
604	Dha_Kin_pool_2	8408	ULK1	S	0.676715	0.550059	0.295464	0.12625	0.613387	0.210857	0.0895597	0.119652	0.343759	0.343759	0.643306	0.299547	0.134956	-2.21959
605	Dha_Kin_pool_2	5578	PRKCA	S	0.662824	0.619906	0.451525	0.294384	0.641365	0.372954	0.0303481	0.111115	0.581501	0.581501	0.643306	0.0618046	0.134956	-0.457961
606	Dha_Kin_pool_2	8999	CDKL2	S	0.767142	0.617232	0.570321	0.417521	0.692187	0.493921	0.106002	0.108046	0.713566	0.713566	0.643306	0.0702605	0.134956	0.520618
607	Dha_Kin_pool_2	2242	FES	S	0.411764	0.475559	0.468282	0.312424	0.443662	0.390353	0.0451095	0.110208	0.879843	0.879843	0.643306	0.236538	0.134956	1.7527
608	Dha_Kin_pool_2	115701	HAK	S	0.578776	0.523752	0.404705	0.233532	0.551264	0.319119	0.0389074	0.121038	0.578886	0.578886	0.643306	0.0644196	0.134956	-0.477338
609	Dha_Kin_pool_2	1017	CDK2	S	0.652152	0.689315	0.452108	0.362384	0.670733	0.407246	0.0262777	0.0634439	0.607165	0.607165	0.643306	0.0361405	0.134956	-0.267794
610	Dha_Kin_pool_2	5605	MAP2K2	S	0.520639	0.535131	0.526809	0.298679	0.527885	0.412744	0.010247	0.161312	0.781882	0.781882	0.643306	0.138576	0.134956	1.02683
611	Dha_Kin_pool_2	5602	MAPK10	S	0.754715	0.779694	0.86963	0.73385	0.767204	0.80174	0.0176629	0.0960112	1.04501	1.04501	0.643306	0.401709	0.134956	2.97659
612	Dha_Kin_pool_2	3795	KHK	S	0.725743	0.692432	0.537026	0.405292	0.709087	0.471159	0.0235541	0.0931499	0.664458	0.664458	0.643306	0.0211521	0.134956	0.156734
613	Dha_Kin_pool_2	2987	GUK1	S	0.838791	0.73881	0.694201	0.620027	0.7888	0.657114	0.0706973	0.0524493	0.833055	0.833055	0.643306	0.189749	0.134956	1.40601
614	Dha_Kin_pool_2	1158	CKM	S	0.609766	0.815347	0.494185	0.239268	0.712557	0.366727	0.145368	0.180254	0.514663	0.514663	0.643306	0.128642	0.134956	-0.953216
615	Dha_Kin_pool_2	8491	MAP4K3	S	0.780166	0.706163	0.63095	0.31863	0.743165	0.47479	0.0523281	0.220843	0.638876	0.638876	0.643306	0.00442981	0.134956	-0.0328241
616	Dha_Kin_pool_2	5591	PRKDC	S	0.811683	0.804792	0.62205	0.512485	0.808238	0.567268	0.0048729	0.0774741	0.701857	0.701857	0.643306	0.0585518	0.134956	0.433858
617	Dha_Kin_pool_2	8780	RIOK3	S	1.0147	0.997466	0.679131	0.449285	1.00608	0.564208	0.012188	0.162526	0.560796	0.560796	0.643306	0.08251	0.134956	-0.611384
618	Dha_Kin_pool_2	85443	KIAA1765	S	0.989509	0.87914	0.587353	0.557687	0.934324	0.57252	0.0780427	0.0209773	0.612763	0.612763	0.643306	0.0305422	0.134956	-0.226312
619	Dha_Kin_pool_2	5230	PGK1	S	0.473345	0.484491	0.422354	0.291844	0.478918	0.357099	0.00788166	0.0922844	0.745637	0.745637	0.643306	0.102331	0.134956	0.758255
620	Dha_Kin_pool_2	50808	AK3L1	S	0.961782	0.875941	0.872595	0.881854	0.918861	0.877225	0.0606988	0.00654745	0.954687	0.954687	0.643306	0.311381	0.134956	2.30728
621	Dha_Kin_pool_2	1263	PLK3	S	0.924227	0.683389	0.511144	0.380274	0.803808	0.445709	0.170298	0.0925395	0.554497	0.554497	0.643306	0.0888086	0.134956	-0.658056
622	Dha_Kin_pool_2	2049	EPHB3	S	1.05362	0.891126	1.02757	0.729685	0.972374	0.878626	0.114903	0.210635	0.903589	0.903589	0.643306	0.260283	0.134956	1.92865
623	Dha_Kin_pool_2	E	E	A	0.671078	0.520308	0.793298	0.473579	0.595693	0.633439	0.10661	0.226076	1.06336		0.643306		0.134956	3.11256
624	Dha_Kin_pool_2	E	E	A	0.590221	0.59291	0.566634	0.582008	0.591566	0.574321	0.00190168	0.0108714	0.970849		0.643306		0.134956	2.42704
625	Dha_Kin_pool_2	5579	PRKCB1	S	0.877788	0.816813	0.602603	0.641275	0.8473	0.621939	0.0431161	0.0273458	0.734024	0.734024	0.643306	0.0907188	0.134956	0.67221
626	Dha_Kin_pool_2	8527	DGKD	S	0.674253	0.698148	0.332588	0.317831	0.6862	0.32521	0.0168961	0.0104344	0.473928	0.473928	0.643306	0.169377	0.134956	-1.25506
627	Dha_Kin_pool_2	2050	EPHB4	S	0.888268	0.727969	0.531287	0.381537	0.808118	0.456412	0.113349	0.105889	0.564783	0.564783	0.643306	0.0785222	0.134956	-0.581835
628	Dha_Kin_pool_2	166614	MGC45428	S	0.726472	0.607926	0.439206	0.432911	0.667199	0.436059	0.0838249	0.00445128	0.653566	0.653566	0.643306	0.0102606	0.134956	0.076029
629	Dha_Kin_pool_2	1120	CHKB	S	0.546837	0.460035	0.387371	0.377351	0.503436	0.382361	0.0613777	0.00708494	0.759503	0.759503	0.643306	0.116198	0.134956	0.861003
630	Dha_Kin_pool_2	5106	PCK2	S	0.53271	0.57525	0.42663	0.300461	0.55398	0.363545	0.0300806	0.089215	0.656243	0.656243	0.643306	0.0129374	0.134956	0.0958639
631	Dha_Kin_pool_2	269	AMHR2	S	0.73313	0.952606	0.480499	0.441412	0.842868	0.460956	0.155193	0.027639	0.54689	0.54689	0.643306	0.096416	0.134956	-0.714425
632	Dha_Kin_pool_2	169436	C9ORF96	S	0.618919	0.658489	0.473281	0.37208	0.638704	0.422681	0.0279806	0.0715598	0.661778	0.661778	0.643306	0.0184727	0.134956	0.136879
633	Dha_Kin_pool_2	5604	MAP2K1	S	0.711989	0.688748	0.545869	0.470752	0.700368	0.508311	0.0164335	0.0531159	0.725776	0.725776	0.643306	0.0824705	0.134956	0.611091
634	Dha_Kin_pool_2	2585	GALK2	S	0.784422	0.771287	0.551177	0.484101	0.777855	0.517639	0.00928777	0.0474297	0.66547	0.66547	0.643306	0.0221643	0.134956	0.164233
635	Dha_Kin_pool_2	4914	NTRK1	S	1.00064	0.889176	0.855003	0.518487	0.944909	0.686745	0.0788184	0.237953	0.726784	0.726784	0.643306	0.0834788	0.134956	0.618563
636	Dha_Kin_pool_2	4833	NME4	S	0.64646	0.611861	0.565922	0.528654	0.62916	0.547288	0.0244653	0.0263524	0.86987	0.86987	0.643306	0.226565	0.134956	1.6788
637	Dha_Kin_pool_2	23178	PASK	S	0.875539	0.455651	0.352478	0.244014	0.665595	0.298246	0.296906	0.076696	0.448089	0.448089	0.643306	0.195217	0.134956	-1.44652
638	Dha_Kin_pool_2	9874	TLK1	S	0.817167	0.588631	0.61769	0.417309	0.702899	0.517499	0.1616	0.141691	0.736236	0.736236	0.643306	0.0929301	0.134956	0.688595
639	Dha_Kin_pool_2	5213	PFKM	S	0.927627	0.986806	0.61496	0.686839	0.957216	0.6509	0.0418458	0.0508258	0.679992	0.679992	0.643306	0.0366865	0.134956	0.271841
640	Dha_Kin_pool_2	5563	PRKAA2	S	0.616429	0.540332	0.323111	0.316316	0.578381	0.319713	0.0538085	0.004805	0.552773	0.552773	0.643306	0.0905327	0.134956	-0.670831
641	Dha_Kin_pool_2	3707	ITPKB	S	0.854925	0.970383	0.618867	0.56614	0.912654	0.592503	0.0816414	0.0372836	0.649209	0.649209	0.643306	0.00590329	0.134956	0.0437423
642	Dha_Kin_pool_2	4356	MPP3	S	0.724635	0.796566	0.375568	0.256324	0.7606	0.315946	0.050863	0.084318	0.415391	0.415391	0.643306	0.227915	0.134956	-1.68881
643	Dha_Kin_pool_2	1018	CDK3	S	0.69303	0.70572	0.50582	0.45485	0.699375	0.480335	0.00897266	0.0360416	0.686806	0.686806	0.643306	0.0435004	0.134956	0.32233
644	Dha_Kin_pool_2	5170	PDPK1	S	0.41251	0.404287	0.500261	0.418436	0.408399	0.459348	0.00581434	0.0578589	1.12475	1.12475	0.643306	0.481448	0.134956	3.56744
645	Dha_Kin_pool_2	118672	C10ORF89	S	0.988165	0.847264	0.827558	0.723587	0.917715	0.775573	0.0996324	0.0735183	0.845113	0.845113	0.643306	0.201807	0.134956	1.49536
646	Dha_Kin_pool_2	2043	EPHA4	S	0.505953	0.452919	0.356625	0.196265	0.479436	0.276445	0.0375008	0.113392	0.576605	0.576605	0.643306	0.0667005	0.134956	-0.494239
647	Dha_Kin_pool_2	E	E	A	0.683647	0.604236	0.694072	0.550237	0.643942	0.622155	0.0561521	0.101707	0.966166		0.643306		0.134956	2.39234
648	Dha_Kin_pool_2	E	E	A	0.632503	0.574322	0.74695	0.791281	0.603412	0.769115	0.0411403	0.0313466	1.27461		0.643306		0.134956	4.67785
649	Dha_Kin_pool_2	9201	DCAMKL1	S	0.649021	0.60158	0.308282	0.269332	0.6253	0.288807	0.0335459	0.0275416	0.461869	0.461869	0.643306	0.181437	0.134956	-1.34441
650	Dha_Kin_pool_2	2712	GK2	S	0.735669	0.651671	0.56757	0.578239	0.69367	0.572904	0.0593957	0.00754448	0.825904	0.825904	0.643306	0.182598	0.134956	1.35302
651	Dha_Kin_pool_2	54822	TRPM7	S	0.490071	0.42785	0.2792	0.217555	0.458961	0.248378	0.043997	0.0435899	0.541174	0.541174	0.643306	0.102131	0.134956	-0.756775
652	Dha_Kin_pool_2	4638	MYLK	S	0.316441	0.276153	0.134164	0.0779284	0.296297	0.106046	0.0284875	0.0397645	0.357905	0.357905	0.643306	0.285401	0.134956	-2.11477
653	Dha_Kin_pool_2	2932	GSK3B	S	0.133438	0.142117	0.102387	0.108832	0.137777	0.105609	0.00613673	0.00455741	0.766524	0.766524	0.643306	0.123218	0.134956	0.913023
654	Dha_Kin_pool_2	4486	MST1R	S	0.831195	0.768129	0.639026	0.488416	0.799662	0.563721	0.0445949	0.106497	0.704949	0.704949	0.643306	0.0616434	0.134956	0.456766
655	Dha_Kin_pool_2	204	AK2	S	0.768485	0.873454	0.654029	0.500795	0.820969	0.577412	0.0742238	0.108352	0.70333	0.70333	0.643306	0.0600239	0.134956	0.444766
656	Dha_Kin_pool_2	140609	NEK7	S	0.682962	0.650077	0.319507	0.167109	0.666519	0.243308	0.0232531	0.107762	0.365043	0.365043	0.643306	0.278262	0.134956	-2.06187
657	Dha_Kin_pool_2	65125	PRKWNK1	S	0.617926	0.655086	0.398754	0.258359	0.636506	0.328556	0.0262758	0.0992738	0.516187	0.516187	0.643306	0.127118	0.134956	-0.941923
658	Dha_Kin_pool_2	60385	TSKS	S	0.630995	0.534267	0.580734	0.359667	0.582631	0.470201	0.0683971	0.156318	0.80703	0.80703	0.643306	0.163725	0.134956	1.21317
659	Dha_Kin_pool_2	8859	STK19	S	0.374511	0.39048	0.345058	0.191806	0.382496	0.268432	0.0112919	0.108365	0.701791	0.701791	0.643306	0.0584852	0.134956	0.433365
660	Dha_Kin_pool_2	6300	MAPK12	S	0.351352	0.344803	0.362925	0.188174	0.348078	0.275549	0.00463075	0.123567	0.791631	0.791631	0.643306	0.148326	0.134956	1.09907
661	Dha_Kin_pool_2	2584	GALK1	S	0.37518	0.332251	0.443353	0.301567	0.353716	0.37246	0.0303553	0.100258	1.05299	1.05299	0.643306	0.409687	0.134956	3.03571
662	Dha_Kin_pool_2	27231	NMRK2	S	0.809528	0.84445	0.776093	0.662067	0.826989	0.71908	0.0246936	0.0806285	0.869516	0.869516	0.643306	0.22621	0.134956	1.67617
663	Dha_Kin_pool_2	7083	TK1	S	1.0992	1.13387	0.571795	0.666328	1.11653	0.619061	0.0245128	0.0668444	0.554449	0.554449	0.643306	0.0888565	0.134956	-0.65841
664	Dha_Kin_pool_2	9479	MAPK8IP1	S	0.608494	0.5066	0.476375	0.495019	0.557547	0.485697	0.0720498	0.0131835	0.871132	0.871132	0.643306	0.227826	0.134956	1.68815
665	Dha_Kin_pool_2	8525	DGKZ	S	0.712422	0.791872	0.647455	0.42467	0.752147	0.536062	0.0561798	0.157533	0.712709	0.712709	0.643306	0.0694037	0.134956	0.514269
666	Dha_Kin_pool_2	8575	PRKRA	S	0.866008	0.690546	0.530183	0.396429	0.778277	0.463306	0.12407	0.0945781	0.595296	0.595296	0.643306	0.0480091	0.134956	-0.355739
667	Dha_Kin_pool_2	1796	DOK1	S	0.593292	0.540397	0.284889	0.321512	0.566844	0.3032	0.0374026	0.0258963	0.534892	0.534892	0.643306	0.108414	0.134956	-0.803328
668	Dha_Kin_pool_2	154043	CNKSR3	S	0.583613	0.550462	0.514103	0.325977	0.567037	0.42004	0.0234413	0.133025	0.740764	0.740764	0.643306	0.0974579	0.134956	0.722146
669	Dha_Kin_pool_2	26007	DAK	S	1.09682	1.19759	0.925164	0.86404	1.14721	0.894602	0.0712545	0.0432213	0.77981	0.77981	0.643306	0.136504	0.134956	1.01147
670	Dha_Kin_pool_2	7294	TXK	S	1.12017	1.06739	0.877958	0.866874	1.09378	0.872416	0.0373191	0.00783803	0.797613	0.797613	0.643306	0.154308	0.134956	1.14339
671	Dha_Kin_pool_2	E	E	A	0.646542	0.683582	0.769659	0.589683	0.665062	0.679671	0.0261909	0.127262	1.02197		0.643306		0.134956	2.80581
672	Dha_Kin_pool_2	E	E	A	0.659419	0.608515	0.721422	0.652105	0.633967	0.686763	0.035994	0.0490145	1.08328		0.643306		0.134956	3.26012
673	Dha_Kin_pool_2	51314	NME8	S	1.00408	1.06494	0.658843	0.721839	1.03451	0.690341	0.0430323	0.0445453	0.667313	0.667313	0.643306	0.0240075	0.134956	0.177891
674	Dha_Kin_pool_2	58538	MPP4	S	0.817891	0.782053	0.640898	0.542849	0.799972	0.591873	0.0253417	0.0693306	0.739868	0.739868	0.643306	0.0965622	0.134956	0.715509
675	Dha_Kin_pool_2	132158	GLYCTK	S	0.725107	0.648249	0.619354	0.526223	0.686678	0.572789	0.0543462	0.0658537	0.834144	0.834144	0.643306	0.190839	0.134956	1.41408
676	Dha_Kin_pool_2	7075	TIE1	S	0.827324	0.764457	0.70156	0.442129	0.79589	0.571844	0.0444538	0.183445	0.718497	0.718497	0.643306	0.075191	0.134956	0.557151
677	Dha_Kin_pool_2	64398	MPP5	S	0.713744	0.720472	0.775947	0.678386	0.717108	0.727166	0.00475801	0.0689862	1.01403	1.01403	0.643306	0.370721	0.134956	2.74697
678	Dha_Kin_pool_2	80201	HKDC1	S	0.746708	0.672116	0.516603	0.486887	0.709412	0.501745	0.052745	0.0210126	0.707269	0.707269	0.643306	0.0639632	0.134956	0.473956
679	Dha_Kin_pool_2	51678	MPP6	S	0.694275	0.762005	0.564678	0.410269	0.72814	0.487474	0.0478919	0.109183	0.669478	0.669478	0.643306	0.0261722	0.134956	0.193931
680	Dha_Kin_pool_2	9463	PICK1	S	0.648686	0.585566	0.666527	0.490663	0.617126	0.578595	0.0446328	0.124355	0.937563	0.937563	0.643306	0.294257	0.134956	2.18039
681	Dha_Kin_pool_2	8526	DGKE	S	0.854212	1.02154	0.786803	0.586897	0.937877	0.68685	0.118321	0.141355	0.732345	0.732345	0.643306	0.0890395	0.134956	0.659767
682	Dha_Kin_pool_2	5756	TWF1	S	0.845926	0.698796	0.538556	0.508655	0.772361	0.523605	0.104037	0.0211432	0.677928	0.677928	0.643306	0.0346226	0.134956	0.256547
683	Dha_Kin_pool_2	3815	KIT	S	0.793997	0.727858	0.777757	0.40226	0.760927	0.590009	0.0467677	0.265517	0.775381	0.775381	0.643306	0.132075	0.134956	0.978655
684	Dha_Kin_pool_2	80347	COASY	S	0.916116	0.717425	0.644849	0.384377	0.81677	0.514613	0.140496	0.184181	0.630058	0.630058	0.643306	0.0132472	0.134956	-0.0981596
685	Dha_Kin_pool_2	23533	PIK3R5	S	0.294663	0.247044	0.28495	0.142644	0.270854	0.213797	0.0336717	0.100626	0.789346	0.789346	0.643306	0.14604	0.134956	1.08213
686	Dha_Kin_pool_2	10221	TRIB1	S	0.519082	0.642341	0.347361	0.356601	0.580712	0.351981	0.0871577	0.00653355	0.60612	0.60612	0.643306	0.0371853	0.134956	-0.275536
687	Dha_Kin_pool_2	55437	STRADB	S	0.844456	0.966466	0.847695	0.645557	0.905461	0.746626	0.0862742	0.142933	0.824581	0.824581	0.643306	0.181275	0.134956	1.34322
688	Dha_Kin_pool_2	51232	CRIM1	S	0.928417	0.683506	0.309156	0.234523	0.805961	0.271839	0.173178	0.0527738	0.337286	0.337286	0.643306	0.30602	0.134956	-2.26755
689	Dha_Kin_pool_2	3480	IGF1R	S	0.676107	0.712959	0.475439	0.440524	0.694533	0.457982	0.0260585	0.0246881	0.65941	0.65941	0.643306	0.016104	0.134956	0.119328
690	Dha_Kin_pool_2	5296	PIK3R2	S	0.21537	0.215501	0.204852	0.145567	0.215435	0.17521	9.31187e-05	0.0419211	0.813281	0.813281	0.643306	0.169976	0.134956	1.25949
691	Dha_Kin_pool_2	8631	SKAP1	S	0.800413	0.617757	0.309778	0.207019	0.709085	0.258399	0.129158	0.0726614	0.364411	0.364411	0.643306	0.278894	0.134956	-2.06656
692	Dha_Kin_pool_2	2324	FLT4	S	0.938107	0.970494	0.813082	0.589546	0.954301	0.701314	0.0229013	0.158063	0.734898	0.734898	0.643306	0.0915928	0.134956	0.678686
693	Dha_Kin_pool_2	5576	PRKAR2A	S	1.03159	1.1555	0.772119	0.783264	1.09354	0.777692	0.0876171	0.00788091	0.711167	0.711167	0.643306	0.0678617	0.134956	0.502842
694	Dha_Kin_pool_2	8503	PIK3R3	S	0.550653	0.624868	0.412092	0.339244	0.587761	0.375668	0.0524776	0.0515113	0.639151	0.639151	0.643306	0.00415414	0.134956	-0.0307814
695	Dha_Kin_pool_2	E	E	A	0.630929	0.77103	0.896834	0.759004	0.70098	0.827919	0.0990666	0.0974602	1.18109		0.643306		0.134956	3.98488
696	Dha_Kin_pool_2	E	E	A	0.646855	0.634086	0.632418	0.607258	0.64047	0.619838	0.0090286	0.0177908	0.967786		0.643306		0.134956	2.40434
697	Dha_Kin_pool_2	8941	CDK5R2	S	0.891778	0.987728	0.749601	0.752566	0.939753	0.751083	0.0678473	0.00209654	0.799235	0.799235	0.643306	0.155929	0.134956	1.15541
698	Dha_Kin_pool_2	5832	ALDH18A1	S	0.855726	0.823877	0.508	0.517019	0.839801	0.51251	0.0225207	0.0063771	0.610275	0.610275	0.643306	0.0330307	0.134956	-0.244751
699	Dha_Kin_pool_2	5634	PRPS2	S	0.882515	0.753043	0.774557	0.63018	0.817779	0.702369	0.0915506	0.10209	0.858873	0.858873	0.643306	0.215567	0.134956	1.59732
700	Dha_Kin_pool_2	8851	CDK5R1	S	0.5028	0.469464	0.430015	0.254959	0.486132	0.342487	0.0235719	0.123783	0.704515	0.704515	0.643306	0.061209	0.134956	0.453547
701	Dha_Kin_pool_2	5573	PRKAR1A	S	0.571564	0.434365	0.469044	0.273238	0.502965	0.371141	0.0970142	0.138456	0.737906	0.737906	0.643306	0.0946006	0.134956	0.700973
702	Dha_Kin_pool_2	30849	PIK3R4	S	0.632508	0.704482	0.299511	0.251285	0.668495	0.275398	0.050893	0.0341005	0.411967	0.411967	0.643306	0.231338	0.134956	-1.71418
703	Dha_Kin_pool_2	5575	PRKAR1B	S	0.656655	0.659581	0.619954	0.335502	0.658118	0.477728	0.00206939	0.201138	0.725901	0.725901	0.643306	0.0825949	0.134956	0.612013
704	Dha_Kin_pool_2	28951	TRIB2	S	0.523672	0.644554	0.658294	0.490069	0.584113	0.574181	0.0854765	0.118953	0.982997	0.982997	0.643306	0.339691	0.134956	2.51705
705	Dha_Kin_pool_2	8518	IKBKAP	S	0.833998	0.622036	0.801851	0.464033	0.728017	0.632942	0.149879	0.238873	0.869405	0.869405	0.643306	0.2261	0.134956	1.67536
706	Dha_Kin_pool_2	57761	TRIB3	S	0.282176	0.210959	0.347126	0.187669	0.246568	0.267397	0.050358	0.112753	1.08448	1.08448	0.643306	0.441172	0.134956	3.269
707	Dha_Kin_pool_2	5631	PRPS1	S	0.586261	0.601977	0.49539	0.250575	0.594119	0.372983	0.0111125	0.17311	0.627791	0.627791	0.643306	0.0155143	0.134956	-0.114958
708	Dha_Kin_pool_2	57410	SCYL1	S	0.913467	0.860919	0.679366	0.596736	0.887193	0.638051	0.037157	0.0584283	0.71918	0.71918	0.643306	0.0758739	0.134956	0.562212
709	Dha_Kin_pool_2	57147	SCYL3	S	0.202954	0.157284	0.358665	0.115442	0.180119	0.237053	0.0322934	0.171985	1.31609	1.31609	0.643306	0.672789	0.134956	4.98525
710	Dha_Kin_pool_2	5295	PIK3R1	S	0.705534	0.823725	0.689336	0.41539	0.764629	0.552363	0.0835736	0.193709	0.722394	0.722394	0.643306	0.0790881	0.134956	0.586028
711	Dha_Kin_pool_2	92335	STRADA	S	0.739908	0.824227	0.33738	0.359578	0.782067	0.348479	0.0596225	0.0156966	0.445587	0.445587	0.643306	0.197719	0.134956	-1.46506
712	Dha_Kin_pool_2	6725	SRMS	S	0.758625	0.681783	0.617432	0.637431	0.720204	0.627432	0.0543352	0.0141417	0.871186	0.871186	0.643306	0.22788	0.134956	1.68855
713	Dha_Kin_pool_2	221823	PRPS1L1	S	0.913878	1.07282	0.823556	0.559995	0.993351	0.691775	0.112392	0.186366	0.696406	0.696406	0.643306	0.0531	0.134956	0.393461
714	Dha_Kin_pool_2	11344	TWF2	S	0.457924	0.419782	0.22662	0.167253	0.438853	0.196936	0.0269704	0.0419789	0.448753	0.448753	0.643306	0.194553	0.134956	-1.4416
715	Dha_Kin_pool_2	8899	PRPF4B	S	0.772779	0.927187	0.690261	0.456482	0.849983	0.573371	0.109183	0.165307	0.674568	0.674568	0.643306	0.0312621	0.134956	0.231647
716	Dha_Kin_pool_2	5577	PRKAR2B	S	0.649427	0.692111	0.66146	0.483944	0.670769	0.572702	0.0301824	0.125523	0.853799	0.853799	0.643306	0.210494	0.134956	1.55972
717	Dha_Kin_pool_2	673	BRAF	S	0.689126	0.951112	0.368972	0.330456	0.820119	0.349714	0.185252	0.0272344	0.426419	0.426419	0.643306	0.216887	0.134956	-1.60709
718	Dha_Kin_pool_2	E	E	E	1.24905	1.39022	0.935045	0.850364	1.31964	0.892704	0.0998268	0.0598787	0.676478		0.643306		0.134956	0.245801
719	Dha_Kin_pool_2	E	E	A	0.670485	0.62537	0.803112	0.617459	0.647928	0.710285	0.0319014	0.131276	1.09624		0.643306		0.134956	3.35617
720	Dha_Kin_pool_2	E	E	A	0.571465	0.664415	0.689852	0.595521	0.61794	0.642686	0.0657254	0.0667023	1.04005		0.643306		0.134956	2.93978
721	Dha_Kin_pool_2	E	E	E	1.20266	1.0493	0.807847	0.764487	1.12598	0.786167	0.108442	0.0306601	0.698209		0.643306		0.134956	0.406824
722	Dha_Kin_pool_2	E	E	E	1.09481	1.14381	0.828006	0.802902	1.11931	0.815454	0.0346492	0.0177515	0.728534		0.643306		0.134956	0.631524
723	Dha_Kin_pool_2	E	E	E	1.15439	1.08756	0.74255	0.704332	1.12098	0.723441	0.0472579	0.0270242	0.645367		0.643306		0.134956	0.0152772
724	Dha_Kin_pool_2	E	E	E	0.984085	1.05139	0.847868	0.751009	1.01774	0.799439	0.0475894	0.06849	0.785507		0.643306		0.134956	1.05368
725	Dha_Kin_pool_2	E	E	E	1.01982	0.94215	0.722414	0.731788	0.980985	0.727101	0.0549202	0.00662857	0.741195		0.643306		0.134956	0.72534
726	Dha_Kin_pool_2	E	E	E	1.0003	0.857936	0.679641	0.753283	0.929119	0.716462	0.100668	0.0520726	0.77112		0.643306		0.134956	0.947078
727	Dha_Kin_pool_2	E	E	E	1.0256	0.876904	0.730579	0.838483	0.951252	0.784531	0.105144	0.0762993	0.824735		0.643306		0.134956	1.34436
728	Dha_Kin_pool_2	E	E	E	1.04644	0.916247	0.766066	0.893865	0.981346	0.829966	0.0920636	0.0903672	0.845743		0.643306		0.134956	1.50002
729	Dha_Kin_pool_2	E	E	E	1.03614	0.953482	0.700921	0.579134	0.994811	0.640027	0.0584479	0.0861166	0.643366		0.643306		0.134956	0.000444279
730	Dha_Kin_pool_2	E	E	E	0.905592	0.883454	0.759324	0.740862	0.894523	0.750093	0.0156538	0.0130546	0.83854		0.643306		0.134956	1.44665
731	Dha_Kin_pool_2	E	E	E	0.998229	1.02269	0.907482	0.922003	1.01046	0.914743	0.0172945	0.0102678	0.905276		0.643306		0.134956	1.94115
732	Dha_Kin_pool_2	E	E	E	0.986767	0.960552	0.908077	0.768673	0.97366	0.838375	0.0185368	0.0985732	0.861055		0.643306		0.134956	1.61349
733	Dha_Kin_pool_2	E	E	E	0.96403	1.01577	0.96124	0.81367	0.989899	0.887455	0.0365847	0.104348	0.89651		0.643306		0.134956	1.8762
734	Dha_Kin_pool_2	E	E	E	0.998113	1.10025	1.00865	0.724366	1.04918	0.866507	0.0722226	0.201018	0.825887		0.643306		0.134956	1.3529
735	Dha_Kin_pool_2	E	E	E	0.988577	1.09058	0.917739	0.687768	1.03958	0.802753	0.0721299	0.162614	0.77219		0.643306		0.134956	0.955007
736	Dha_Kin_pool_2	E	E	E	1.0758	1.15091	0.876395	0.708156	1.11335	0.792275	0.0531134	0.118963	0.711613		0.643306		0.134956	0.506144
737	Dha_Kin_pool_2	E	E	E	1.10843	1.1959	0.668354	0.824014	1.15216	0.746184	0.0618561	0.110069	0.647637		0.643306		0.134956	0.0320939
738	Dha_Kin_pool_2	E	E	E	1.13804	0.959005	0.788097	0.855635	1.04852	0.821866	0.126596	0.0477562	0.783833		0.643306		0.134956	1.04128
739	Dha_Kin_pool_2	E	E	E	1.27236	1.25758	0.968957	0.890553	1.26497	0.929755	0.0104494	0.0554398	0.735001		0.643306		0.134956	0.679448
740	Dha_Kin_pool_2	E	E	E	1.20833	1.22129	0.854661	0.747766	1.21481	0.801213	0.00916322	0.0755864	0.659539		0.643306		0.134956	0.120288
741	Dha_Kin_pool_2	E	E	E	1.25866	1.31832	1.03576	0.865201	1.28849	0.950479	0.0421906	0.120601	0.737669		0.643306		0.134956	0.699219
742	Dha_Kin_pool_2	E	E	E	1.29558	1.26702	0.94256	0.771288	1.2813	0.856924	0.0201928	0.121108	0.668792		0.643306		0.134956	0.188852
743	Dha_Kin_pool_2	E	E	A	0.77194	0.583435	0.763427	0.68955	0.677688	0.726488	0.133293	0.052239	1.07201		0.643306		0.134956	3.17662
744	Dha_Kin_pool_2	E	E	A	0.579911	0.60259	0.718379	0.618422	0.59125	0.6684	0.0160364	0.0706799	1.13049		0.643306		0.134956	3.60992
745	Dha_Kin_pool_2	E	E	E	1.00237	0.953056	0.766862	0.484395	0.977715	0.625628	0.0348735	0.199735	0.639888		0.643306		0.134956	-0.025323
746	Dha_Kin_pool_2	E	E	E	1.02522	1.10737	0.698147	0.619685	1.0663	0.658916	0.0580909	0.0554806	0.617947		0.643306		0.134956	-0.187899
747	Dha_Kin_pool_2	E	E	E	1.03574	0.944527	0.799469	0.735721	0.990133	0.767595	0.0644974	0.0450765	0.775244		0.643306		0.134956	0.97764
748	Dha_Kin_pool_2	E	E	E	1.11759	0.950289	0.851181	0.719668	1.03394	0.785424	0.118299	0.0929933	0.759643		0.643306		0.134956	0.862038
749	Dha_Kin_pool_2	E	E	E	1.14551	0.980215	0.701016	0.797323	1.06286	0.74917	0.11688	0.0680996	0.704861		0.643306		0.134956	0.456115
750	Dha_Kin_pool_2	E	E	E	0.876987	0.985551	0.74732	0.794749	0.931269	0.771034	0.076766	0.0335378	0.82794		0.643306		0.134956	1.3681
751	Dha_Kin_pool_2	E	E	E	1.09127	0.978247	0.829038	0.580424	1.03476	0.704731	0.0799199	0.175796	0.681058		0.643306		0.134956	0.279737
752	Dha_Kin_pool_2	E	E	E	0.858928	1.04428	0.714271	0.696856	0.951602	0.705563	0.131061	0.0123141	0.741448		0.643306		0.134956	0.727214
753	Dha_Kin_pool_2	E	E	E	0.964156	0.799135	0.922665	0.715025	0.881646	0.818845	0.116688	0.146823	0.928769		0.643306		0.134956	2.11523
754	Dha_Kin_pool_2	E	E	E	1.19396	0.968217	0.757161	0.601045	1.08109	0.679103	0.159624	0.110391	0.628166		0.643306		0.134956	-0.112184
755	Dha_Kin_pool_2	E	E	E	0.987151	0.946249	0.652678	0.723915	0.9667	0.688297	0.0289222	0.0503723	0.712007		0.643306		0.134956	0.509062
756	Dha_Kin_pool_2	E	E	E	1.08657	0.93271	0.85952	0.744194	1.00964	0.801857	0.108796	0.0815474	0.794201		0.643306		0.134956	1.1181
757	Dha_Kin_pool_2	E	E	E	0.917893	1.02878	0.889285	0.819754	0.973334	0.854519	0.0784062	0.0491661	0.87793		0.643306		0.134956	1.73852
758	Dha_Kin_pool_2	E	E	E	0.924413	1.0786	0.850553	0.631703	1.00151	0.741128	0.109029	0.154751	0.740011		0.643306		0.134956	0.716571
759	Dha_Kin_pool_2	E	E	E	0.97609	1.10187	0.87097	0.704237	1.03898	0.787603	0.0889435	0.117898	0.758053		0.643306		0.134956	0.850256
760	Dha_Kin_pool_2	E	E	E	0.988483	1.02332	0.731431	0.587348	1.0059	0.659389	0.0246312	0.101882	0.655522		0.643306		0.134956	0.090518
761	Dha_Kin_pool_2	E	E	E	1.02139	0.967686	0.832776	0.567758	0.994537	0.700267	0.0379728	0.187396	0.704113		0.643306		0.134956	0.450575
762	Dha_Kin_pool_2	E	E	E	1.1126	1.04831	0.857704	0.666328	1.08045	0.762016	0.0454587	0.135324	0.705274		0.643306		0.134956	0.459171
763	Dha_Kin_pool_2	E	E	E	0.99332	1.03335	0.925938	0.669093	1.01333	0.797515	0.0283032	0.181617	0.787021		0.643306		0.134956	1.06491
764	Dha_Kin_pool_2	E	E	E	1.27246	0.985311	0.843469	0.741525	1.12889	0.792497	0.203048	0.0720854	0.702016		0.643306		0.134956	0.43503
765	Dha_Kin_pool_2	E	E	E	1.20386	1.00328	0.861986	0.722454	1.10357	0.79222	0.14183	0.0986639	0.71787		0.643306		0.134956	0.55251
766	Dha_Kin_pool_2	E	E	E	1.17172	0.982135	0.893348	0.872801	1.07693	0.883074	0.134054	0.0145294	0.819995		0.643306		0.134956	1.30924
767	Dha_Kin_pool_2	E	E	A	0.642489	0.523209	0.588693	0.576034	0.582849	0.582363	0.0843437	0.00895123	0.999166		0.643306		0.134956	2.63686
768	Dha_Kin_pool_2	E	E	K	0.0133098	0.0132174	0.0208876	0.0215902	0.0132636	0.0212389	6.53088e-05	0.00049683	1.60129		0.643306		0.134956	7.09852
