# Supplementary material for: The EGFR-STYK1-FGF1 axis sustains functional drug tolerance to EGFR inhibitors in EGFR-mutant non-small cell lung cancer
Source: Cell Death Dis. 2022 Jul 15;13(7):611. doi: 10.1038/s41419-022-04994-4 (PMC9287553; doi:10.1038/s41419-022-04994-4)
Supplement: Supplementary file 3 — Supplemental Table2 RNASEQ [file 41419_2022_4994_MOESM3_ESM.xls]

## Sheet: Blad1
		siRNA2-AFA vs ctrl-AFA			siRNA3-AFA vs ctrl-AFA
Gene		Basemean	log2FoldChange	Adjusted p-value	Basemean	log2FoldChange	Adjusted p-value
ENSG00000074410.9	CA12	43.0379488587795	-1.51532896749452	3.72052258434022e-08	36.2296594233575	-2.81386026511085	6.88419400857947e-16
ENSG00000130595.12	TNNT3	4.59615775579268	-2.73350683750916	0.0113798360116411	4.5516626670481	-2.72473753524772	0.0173544147038365
ENSG00000184908.13	CLCNKB	11.2952899263227	-1.77017855475872	0.0060920686869027	9.97024598211669	-2.70214709654657	0.000662374636327962
ENSG00000060140.4	STYK1	64.8461661956939	-2.72918870572451	7.82183352776054e-27	64.6310801995866	-2.68492711980512	5.00914336755756e-26
ENSG00000154734.10	ADAMTS1	25.6608151134994	-2.11469863796892	6.87007902885386e-09	24.9012801314993	-2.28860948300724	2.03648201826156e-09
ENSG00000149591.12	TAGLN	189.394832162226	-3.76598270533873	3.1936710630402e-106	211.046900699864	-2.28350664895344	4.9011768274029e-72
ENSG00000152779.12	SLC16A12	7.35494252249748	-3.49388022062112	4.68043221893903e-05	8.12381864029478	-2.21834887244446	0.00228064059881637
ENSG00000072163.14	LIMS2	15.4949421890533	-3.2611602917794	7.24382289803177e-08	17.0403353549047	-2.14023749614995	5.74716171853852e-06
ENSG00000115232.9	ITGA4	14.6070931239411	-2.33635000982425	7.93654405902259e-06	14.8515610985139	-2.12222608870065	4.40389411903727e-05
ENSG00000101335.5	MYL9	635.940921550798	-3.1520841281099	3.69609972220055e-294	703.380366174956	-2.05655528676916	2.84120976774742e-171
ENSG00000157856.6	DRC1	13.3594559033019	-1.32024757128035	0.00883941300273772	11.750102225166	-2.04773397124479	0.000347568025112384
ENSG00000142494.9	SLC47A1	9.36251793501993	-1.42501788482037	0.0242644473456356	8.47890346891006	-1.98586720569472	0.004626423943988
ENSG00000140682.14	TGFB1I1	160.852835575777	-2.20997854498339	1.47998676762927e-49	165.586938296476	-1.929726851408	1.84468177712181e-40
ENSG00000103546.14	SLC6A2	20.1318896887843	-1.35899216520744	0.000609818070670236	18.2232846444039	-1.87043189431881	0.000154863580269584
ENSG00000176928.4	GCNT4	79.1669177443431	-2.21142560969531	6.74549577598967e-28	83.7920313363285	-1.75434368627166	6.72745638687505e-20
ENSG00000204941.9	PSG5	39.2414679759204	-3.11571174334792	1.23935734500966e-19	45.4065606813388	-1.74725868508034	9.04970384523984e-11
ENSG00000102760.12	RGCC	14.8877835860182	-1.51812206610662	0.000928642278586593	14.310465938972	-1.69367563995393	0.000867529436197998
ENSG00000141750.6	STAC2	8.20747575043649	-4.44864310243336	1.24522074233982e-05	10.1974657896162	-1.68824907540881	0.00517123566254375
ENSG00000100346.13	CACNA1I	35.2608023900889	-1.86604557217915	9.4284218494719e-10	36.0197691958691	-1.68775921088606	1.40837950001902e-07
ENSG00000145934.11	TENM2	10.7475227403228	-2.00810443062901	0.000455367770119611	11.2458600794151	-1.68070833572055	0.00635847637171497
ENSG00000130176.3	CNN1	25.0346041790161	-6.69226336162875	1.17439138796551e-09	32.28540632335	-1.67553888648106	1.77260088064751e-07
ENSG00000163701.14	IL17RE	163.147533138254	-1.29226058085582	3.46487210197078e-21	151.527256171414	-1.65840645959863	5.97392525467161e-28
ENSG00000073282.8	TP63	26.3167615419059	-4.10930505602427	1.6106389630313e-15	32.6227982388005	-1.64577194560328	5.75580813499662e-07
ENSG00000168685.10	IL7R	11.8864273327478	-1.89482713828421	0.000302300312410601	12.3499670120439	-1.61452887350005	0.00259690765754081
ENSG00000170142.7	UBE2E1	978.47987470016	-1.28694303942448	1.27741922837276e-82	919.484831104727	-1.57983084310931	2.62188733279338e-127
ENSG00000187672.8	ERC2	12.1108734305113	-2.09406780085152	0.000198240858562194	12.9381719912088	-1.57944024487376	0.00426410194067687
ENSG00000079393.16	DUSP13	19.8871316570358	-2.86563572495297	1.62785599335611e-10	23.3710975867117	-1.52380664663749	4.38803967326899e-05
ENSG00000183668.13	PSG9	8.45876547291646	-2.42656902139905	0.000369613724353446	9.57815659088138	-1.52354238952538	0.0249725520651182
ENSG00000112183.10	RBM24	15.0862862380734	-1.86584036814742	6.94456220706807e-05	15.9768187555004	-1.46989602565481	0.00127919217785182
ENSG00000118523.5	CTGF	218.642096234912	-2.51986481465963	1.08244987513771e-79	251.769611065271	-1.46157086338312	2.19696531995805e-42
ENSG00000203727.3	SAMD5	25.4684687906251	-1.49593853449456	8.96021729215721e-05	25.5497261624061	-1.43054324669756	0.000110953563975058
ENSG00000170381.8	SEMA3E	67.4074574245334	-2.17219927141915	1.90488114173816e-23	75.1089954405767	-1.42805490961973	2.23290579490938e-13
ENSG00000145990.6	GFOD1	40.4657851533104	-1.12657058468596	5.33472402470794e-05	38.3809721560164	-1.3515410217803	5.41177306875778e-06
ENSG00000173546.7	CSPG4	139.593793041642	-1.22020789162077	6.1816560990003e-15	135.093209804859	-1.34256073576086	7.87981145837664e-16
ENSG00000168427.7	KLHL30	27.9620251763451	-2.10130426432108	1.42118091893686e-09	31.4926923480576	-1.32682285219946	0.000102186835826595
ENSG00000006747.10	SCIN	37.0824148620567	-1.88356290360621	1.55549644267396e-10	40.6232982007547	-1.31621822749124	9.14803699915332e-06
ENSG00000127129.5	EDN2	36.9785906625928	-3.20862462535094	1.15493349838224e-19	46.5282504514604	-1.29290931299074	6.10019446279621e-07
ENSG00000158865.8	SLC5A11	35.4295682805915	-2.67270243537965	2.84948443544569e-16	42.9512586156668	-1.26532332279434	1.49643901499929e-05
ENSG00000115461.4	IGFBP5	220.190653266747	-4.63415679654846	3.42628502649475e-122	297.954714832135	-1.25788760722151	1.11570954404295e-31
ENSG00000091536.12	MYO15A	8.91174555323638	-1.15772708637244	0.0746808592627333	8.6783364965619	-1.25594239925852	0.0880436782900824
ENSG00000069974.11	RAB27A	129.586698515033	-1.26743953565931	2.43381549234763e-14	129.137748067056	-1.2447299233665	1.37477864225004e-15
ENSG00000162614.14	NEXN	55.480494780917	-3.56866180048914	2.00021018357783e-31	72.9628222041293	-1.19579933740944	1.54089477988093e-09
ENSG00000113578.13	FGF1	33.2885312698034	-4.73543591774618	3.22782407619165e-19	45.7509589123122	-1.19004992881935	1.0441382338224e-05
ENSG00000188707.4	ZBED6CL	213.742022122602	-2.26644069256667	1.68710916289622e-67	253.918945853645	-1.16730218007651	1.52716378819454e-22
ENSG00000159339.9	PADI4	34.4696184342589	-1.63182961899331	2.4305685948944e-08	37.3238417139016	-1.16234908790857	0.000113012807957326
ENSG00000154153.9	FAM134B	287.117743417104	-2.42664729622185	7.19348564284515e-99	348.329279342335	-1.15448875328847	8.20497337173076e-34
ENSG00000135604.9	STX11	15.6396356888271	-2.15021399971333	9.33434618253403e-06	18.3745220150114	-1.15281362983305	0.00986318803014571
ENSG00000115602.12	IL1RL1	19.2329129560839	-1.68315045700181	3.52695408998774e-05	21.1397571101473	-1.1343530282653	0.00406813307941771
ENSG00000065989.11	PDE4A	136.964095225158	-1.75895064341999	4.78930834012995e-25	152.918470898052	-1.12619844778893	1.41968359457873e-11
ENSG00000158023.5	WDR66	70.8955372292149	-3.16756156687285	8.70286956254592e-37	92.3752407863377	-1.12438167828664	4.58330713941622e-09
ENSG00000163827.8	LRRC2	23.6823694160564	-2.65772522728161	5.36012483410964e-10	29.6623110627051	-1.11829338691906	0.00243531685479869
ENSG00000144331.14	ZNF385B	19.2799528358408	-2.81873240436814	4.03032885214139e-08	24.4484182985863	-1.11595141489258	0.00505336331711121
ENSG00000154040.16	CABYR	141.237061152964	-1.88217585644493	1.26433653228221e-38	161.403160396541	-1.1124217308047	3.58247610202799e-16
ENSG00000074370.13	ATP2A3	66.1300242653914	-1.59143571731068	2.8386951237908e-14	72.0069299133571	-1.10928100442888	4.89830753851725e-08
ENSG00000185885.11	IFITM1	17.6879781946654	-1.83141722925636	0.000277173435765123	20.1854564911793	-1.08116267948154	0.0257760007122163
ENSG00000074047.16	GLI2	68.2882799625916	-1.33692059922397	3.16949784122293e-11	71.6100671543638	-1.07471927156171	5.14333192765849e-07
ENSG00000116761.7	CTH	110.039734569374	-1.53790881095133	6.92445996732504e-19	120.01334242416	-1.07153953165692	6.18648582199467e-10
ENSG00000197355.6	UAP1L1	54.6304686119377	-1.12821693612493	1.22204622672123e-06	55.1393936357488	-1.05342211128744	2.03373094579423e-05
ENSG00000184226.10	PCDH9	45.2017711123757	-2.49276646652867	2.50499786816676e-17	56.4680705801871	-1.05285478539123	2.00696641045476e-05
ENSG00000008311.10	AASS	68.5346833632663	-1.45689995805199	5.14108354993405e-11	74.1032781978611	-1.04313866443965	6.87568710759677e-07
ENSG00000144642.16	RBMS3	52.179387730477	-1.78339153162578	2.040338148938e-13	59.7999570147029	-1.03617150662384	4.9479117864768e-05
ENSG00000118596.7	SLC16A7	45.773328038838	-1.79878520709534	1.10382308091801e-10	52.5977395152955	-1.03270098027523	0.00012744170410587
ENSG00000180638.13	SLC47A2	115.122606496401	-2.12182988712819	1.40914043921685e-36	138.232622722901	-1.02975438231701	4.68490763946567e-13
ENSG00000142619.4	PADI3	14.0009739703535	-1.7383232300401	0.000792654733448388	15.9967178691372	-1.02788981046274	0.0376374423468565
ENSG00000165914.10	TTC7B	18.0224598477409	-1.00215406755637	0.0889372826145421	17.7638082759308	-1.02260805792446	0.043490699805689
ENSG00000064042.13	LIMCH1	3608.82647169129	-1.82425781784361	1.71049637283761e-221	4184.03621695621	-1.00558764155815	1.55900609036844e-96
ENSG00000198121.9	LPAR1	82.7524011909762	-1.02838805733922	8.90544822020881e-08	82.5829722766058	-1.00138130697409	2.62593535799126e-07
ENSG00000134198.5	TSPAN2	234.170338148573	1.02680286008032	6.86355418079589e-20	230.125932913839	1.00663866957663	3.22861590889492e-17
ENSG00000185090.10	MANEAL	56.555894306414	1.4654038570664	5.41097198646775e-11	45.73510862497	1.04103452485431	6.84020720150818e-05
ENSG00000182836.5	PLCXD3	84.0439601683929	2.06226836761227	7.97679219407158e-27	49.3926698961154	1.04786392606655	7.83355747094016e-05
ENSG00000168010.6	ATG16L2	22.220138925745	1.12246414454072	0.00249843697190442	21.5372568027495	1.07042516934289	0.0143836536286233
ENSG00000198477.3	ZNF280B	16.9224389142644	1.09314550394229	0.0103927541287795	17.1531962596833	1.12925660576558	0.0167075362862
ENSG00000163207.5	IVL	31.1239231016348	1.0601992612025	0.000498510361975021	31.9873949904245	1.13944198163592	0.000301949383757075
ENSG00000132821.7	VSTM2L	18.4300634492903	1.97947636447893	4.63458476110533e-06	11.9438934883874	1.16139654182007	0.0552345773608458
ENSG00000151233.6	GXYLT1	486.85127226174	1.53833589674039	1.15858128310552e-47	400.977199245766	1.16310229439665	1.041618398894e-32
ENSG00000226085.2	UQCRFS1P1	28.3014447217204	1.76361758423673	0.000185830615685178	21.3399818122712	1.22164943809766	0.0495890025097573
ENSG00000159247.8	TUBBP5	11.5526035612443	1.46489365336228	0.00679424157885586	10.1471437717437	1.22773592911553	0.0437263663187479
ENSG00000123689.5	G0S2	40.4717188514774	2.19482080872073	1.35962066875273e-13	24.0509465211174	1.2352872741517	0.00130880528126841
ENSG00000084444.9	KIAA1467	167.443692048613	1.83286859703944	4.73798803814856e-42	125.984525285825	1.29680624689382	3.67215186444255e-17
ENSG00000104951.11	IL4I1	77.3542896841352	3.51294599815346	1.30999636535008e-36	21.9873197384429	1.36222857326616	0.00108194354568
ENSG00000157950.10	SSX2B	18.0465680485124	1.49071453190664	0.000251426785025265	16.8813599888012	1.37487486912069	0.0036531483764672
ENSG00000141040.10	ZNF287	13.365934918798	1.77136291846969	0.000774105303613309	10.7936418583187	1.38240243357589	0.0322798081538113
ENSG00000140323.4	DISP2	34.1415414040237	2.21091765926303	2.33769569691537e-11	23.5647950857034	1.53981530015197	0.000129545974920389
ENSG00000198039.7	ZNF273	19.7439502245088	1.98617661617591	3.88535586407635e-05	16.0055810548972	1.60960284181633	0.00308192225242147
ENSG00000100505.9	TRIM9	35.727362108799	2.58171688243494	1.18896204755912e-14	21.3234837958401	1.67230286778752	3.98743937779829e-05
ENSG00000119547.5	ONECUT2	54.969533887957	1.1821216816513	2.88029241598519e-07	71.6219636350437	1.72061424416088	2.88890028212325e-14
ENSG00000102098.13	SCML2	9.92866981499034	2.45146457275033	8.56025008404397e-05	7.31399087095578	1.92811973618438	0.0102006262799044
